# Supplementary material for: Bis[N,N′-bis­(2,6-diisopropyl­phen­yl)ethane-1,2-diimine]-1κ2 N,N′;2κ2 N,N′-tri-μ-trichlorido-1:2κ6 Cl:Cl-chlorido-1κCl-tetra­hydro­furan-2κO-dichromium(II) dichloro­methane 4.5-solvate
Source: Acta Crystallogr Sect E Struct Rep Online. 2009 Nov 14;65(Pt 12):m1574. doi: 10.1107/S1600536809047266 (PMC2972152; doi:10.1107/S1600536809047266)
Supplement: Supplementary file 1 [file e-65-m1574-sup1.cif]

##############################################################################
###                                                                        ###
###        Electronic paper (Acta Crystallographica Section E)             ###
###                                                                        ###
##############################################################################
#                                                                            #
# This CIF contains the data in a paper accepted for publication in Acta     #
# Crystallographica Section E. It conforms to the requirements of Notes      #
# for Authors for Section E, and has been peer reviewed under the auspices   #
# of the IUCr Commission on Journals.                                        #
#                                                                            #
# Full details of the Crystallographic Information File format               #
# are given in the paper "The Crystallographic Information File (CIF):       #
# a New Standard Archive File for Crystallography" by S. R. Hall, F. H.      #
# Allen and I. D. Brown [Acta Cryst. (1991), A47, 655-685].                  #
#                                                                            #
# The current version of the core CIF dictionary is obtainable from          #
# ftp://ftp.iucr.org/pub/cif_core.dic. The current version number is 2.4.    #
#                                                                            #
# Software is freely available for graphical display of the structure(s) in  #
# this CIF.  For information consult the CIF home page http://www.iucr.org/  #
# cif/home.html                                                              #
#                                                                            #
# This file may be used for bona fide research purposes within the           #
# scientific community so long as proper attribution is given to the journal # 
# article from which it was obtained.                                        #
#                                                                            #
##############################################################################
                                             
data_I
_audit_creation_method     SHELXL-97
_chemical_name_systematic
;
Bis[<i>N</i>,<i>N</i>'-bis(2,6-diisopropylphenyl)ethane-1,2-diimine]-
1\k^2^<i>N</i>,<i>N</i>';2\k^2^<i>N</i>,<i>N</i>'-tri-\m-trichlorido-
1:2\k^6^<i>Cl</i>:<i>Cl</i>-
chlorido-1\k<i>Cl</i>-tetrahydrofuran-2\k<i>O</i>-dichromium(II)
dichloromethane 4.5-solvate
;
_chemical_name_common     ?
_chemical_formula_moiety     'C56 H80 Cl4 Cr2 N4 O, 4.5(C H2 Cl2)'
_chemical_formula_sum     'C60.5 H89 C38 Cr2 N4 O1'
_chemical_formula_iupac     '[Cr2 Cl4 (C26 H36 N2)2 (C4 H8 O)], 4.5C H2 Cl2'
_chemical_formula_weight     1453.21
_chemical_melting_point     ?
_symmetry_cell_setting     monoclinic
_symmetry_space_group_name_H-M     'P 21/c'
_symmetry_space_group_name_Hall     '-P 2ybc'
loop_
    _symmetry_equiv_pos_as_xyz
    'x, y, z'
    '-x, y+1/2, -z+1/2'
    '-x, -y, -z'
    'x, -y-1/2, z-1/2'
_cell_length_a     18.2545(6)
_cell_length_b     15.4111(4)
_cell_length_c     27.3121(7)
_cell_angle_alpha     90.00
_cell_angle_beta     105.160(2)
_cell_angle_gamma     90.00
_cell_volume     7416.1(4)
_cell_formula_units_Z     4
_cell_measurement_reflns_used     13579
_cell_measurement_theta_min     1.49
_cell_measurement_theta_max     27.07
_cell_measurement_temperature     200(2)
_exptl_crystal_description     prism
_exptl_crystal_colour     dark-green
_exptl_crystal_size_max     0.50
_exptl_crystal_size_mid     0.50
_exptl_crystal_size_min     0.37
_exptl_crystal_density_diffrn     1.302
_exptl_crystal_density_meas     ?
_exptl_crystal_density_method     'not measured'
_exptl_crystal_F_000     3028
_exptl_absorpt_coefficient_mu     0.800
_exptl_absorpt_correction_type     numerical
_exptl_absorpt_process_details
                         '(<i>X-SHAPE</i> and <i>X-RED32</i>; Stoe & Cie, 2005)'
_exptl_absorpt_correction_T_min     0.6720
_exptl_absorpt_correction_T_max     0.8102
_exptl_special_details
;
;
_diffrn_ambient_temperature     200(2)
_diffrn_radiation_type     MoK\a
_diffrn_radiation_wavelength     0.71073
_diffrn_radiation_source     'fine-focus sealed tube'
_diffrn_radiation_monochromator     graphite
_diffrn_measurement_device_type     'STOE IPDS II'
_diffrn_measurement_method     '\w'
_diffrn_detector_area_resol_mean     ?
_diffrn_reflns_number     94968
_diffrn_reflns_av_R_equivalents     0.0526
_diffrn_reflns_av_sigmaI/netI     0.0492
_diffrn_reflns_theta_min     1.53
_diffrn_reflns_theta_max     25.50
_diffrn_reflns_theta_full     25.50
_diffrn_measured_fraction_theta_max     0.999
_diffrn_measured_fraction_theta_full     0.999
_diffrn_reflns_limit_h_min     -22
_diffrn_reflns_limit_h_max     22
_diffrn_reflns_limit_k_min     -18
_diffrn_reflns_limit_k_max     18
_diffrn_reflns_limit_l_min     -33
_diffrn_reflns_limit_l_max     31
_diffrn_standards_number     ?
_diffrn_standards_interval_count     ?
_diffrn_standards_interval_time     ?
_diffrn_standards_decay_%     ?
_refine_special_details
;
Refinement of <i>F</i>^2^ against ALL reflections. The weighted <i>R</i>-factor
<i>wR</i> and goodness of fit <i>S</i> are based on <i>F</i>^2^, conventional
<i>R</i>-factors <i>R</i> are based on <i>F</i>, with <i>F</i> set to zero for
negative <i>F</i>^2^. The threshold expression of <i>F</i>^2^ >
\s(<i>F</i>^2^) is used only for calculating <i>R</i>-factors(gt) <i>etc</i>.
and is not relevant to the choice of reflections for refinement.
<i>R</i>-factors based on <i>F</i>^2^ are statistically about twice as large
as those based on <i>F</i>, and <i>R</i>- factors based on ALL data will be
even larger.
;
_reflns_number_total     13785
_reflns_number_gt     9450
_reflns_threshold_expression     I>2\s(I)
_refine_ls_structure_factor_coef     Fsqd
_refine_ls_matrix_type     full
_refine_ls_R_factor_all     0.0677
_refine_ls_R_factor_gt     0.0443
_refine_ls_wR_factor_gt     0.1164
_refine_ls_wR_factor_ref     0.1225
_refine_ls_goodness_of_fit_ref     0.929
_refine_ls_restrained_S_all     0.929
_refine_ls_number_reflns     13785
_refine_ls_number_parameters     747
_refine_ls_number_restraints     20
_refine_ls_hydrogen_treatment     constr
_refine_ls_weighting_scheme     calc
_refine_ls_weighting_details
                  'calc w=1/[\s^2^(Fo^2^)+(0.078P)^2^] where P=(Fo^2^+2Fc^2^)/3'
_atom_sites_solution_hydrogens     geom
_atom_sites_solution_primary     direct
_atom_sites_solution_secondary     difmap
_refine_ls_shift/su_max     0.001
_refine_ls_shift/su_mean     0.000
_refine_diff_density_max     0.842
_refine_diff_density_min     -0.566
_refine_ls_extinction_method     none
_refine_ls_extinction_coef     ?
loop_
    _atom_type_symbol
    _atom_type_description
    _atom_type_scat_dispersion_real
    _atom_type_scat_dispersion_imag
    _atom_type_scat_source
    'C' 'C' 0.0033 0.0016
                         'International Tables Vol C Tables 4.2.6.8 and 6.1.1.4'
    'H' 'H' 0.0000 0.0000
                         'International Tables Vol C Tables 4.2.6.8 and 6.1.1.4'
    'N' 'N' 0.0061 0.0033
                         'International Tables Vol C Tables 4.2.6.8 and 6.1.1.4'
    'O' 'O' 0.0106 0.0060
                         'International Tables Vol C Tables 4.2.6.8 and 6.1.1.4'
    'Cl' 'Cl' 0.1484 0.1585
                         'International Tables Vol C Tables 4.2.6.8 and 6.1.1.4'
    'Cr' 'Cr' 0.3209 0.6236
                         'International Tables Vol C Tables 4.2.6.8 and 6.1.1.4'
_computing_data_collection     'X-AREA (Stoe & Cie, 2005)'
_computing_cell_refinement     'X-AREA (Stoe & Cie, 2005)'
_computing_data_reduction     'X-AREA (Stoe & Cie, 2005)'
_computing_structure_solution     'SHELXS97 (Sheldrick, 2008)'
_computing_structure_refinement     'SHELXL97 (Sheldrick, 2008)'
_computing_molecular_graphics     'XP in SHELXTL (Sheldrick, 2008)'
_computing_publication_material     'SHELXTL (Sheldrick, 2008)'
loop_
    _atom_site_type_symbol
    _atom_site_label
    _atom_site_fract_x
    _atom_site_fract_y
    _atom_site_fract_z
    _atom_site_U_iso_or_equiv
    _atom_site_adp_type
    _atom_site_calc_flag
    _atom_site_refinement_flags
    _atom_site_occupancy
    _atom_site_disorder_assembly
    _atom_site_disorder_group
    C C1 0.11225(16) 0.80860(18) 0.29570(11) 0.0283(6) Uani d . 1 . .
    H H1A 0.0823 0.8593 0.2863 0.034 Uiso calc R 1 . .
    C C2 0.10700(16) 0.75849(18) 0.33679(12) 0.0287(6) Uani d . 1 . .
    H H2A 0.0728 0.7726 0.3565 0.034 Uiso calc R 1 . .
    C C3 0.15377(16) 0.81698(18) 0.21974(12) 0.0300(7) Uani d . 1 . .
    C C4 0.09725(17) 0.78284(19) 0.17878(12) 0.0333(7) Uani d . 1 . .
    C C5 0.0907(2) 0.8165(2) 0.13071(14) 0.0444(8) Uani d D 1 . .
    H H5A 0.0531 0.7938 0.1028 0.053 Uiso calc R 1 . .
    C C6 0.13718(19) 0.8819(2) 0.12255(14) 0.0517(10) Uani d D 1 . .
    H H6A 0.1318 0.9039 0.0893 0.062 Uiso calc R 1 . .
    C C7 0.1914(2) 0.9151(2) 0.16265(15) 0.0494(9) Uani d D 1 . .
    H H7A 0.2232 0.9606 0.1567 0.059 Uiso calc R 1 . .
    C C8 0.20147(18) 0.8845(2) 0.21175(13) 0.0376(8) Uani d . 1 . .
    C C9 0.26128(19) 0.9252(2) 0.25446(16) 0.0487(9) Uani d . 1 . .
    H H9A 0.2617 0.8930 0.2863 0.058 Uiso calc R 1 . .
    C C10 0.3407(2) 0.9179(3) 0.2458(2) 0.0756(16) Uani d . 1 . .
    H H10A 0.3523 0.8567 0.2414 0.113 Uiso calc R 1 . .
    H H10B 0.3783 0.9418 0.2751 0.113 Uiso calc R 1 . .
    H H10C 0.3423 0.9504 0.2153 0.113 Uiso calc R 1 . .
    C C11 0.2431(2) 1.0204(3) 0.26245(18) 0.0624(11) Uani d . 1 . .
    H H11A 0.1929 1.0244 0.2689 0.094 Uiso calc R 1 . .
    H H11B 0.2433 1.0539 0.2320 0.094 Uiso calc R 1 . .
    H H11C 0.2814 1.0439 0.2915 0.094 Uiso calc R 1 . .
    C C12 0.04300(17) 0.71206(19) 0.18585(13) 0.0359(7) Uani d . 1 . .
    H H12A 0.0628 0.6881 0.2208 0.043 Uiso calc R 1 . .
    C C13 0.0397(2) 0.6368(2) 0.14810(15) 0.0544(10) Uani d . 1 . .
    H H13A 0.0911 0.6147 0.1513 0.082 Uiso calc R 1 . .
    H H13B 0.0182 0.6578 0.1134 0.082 Uiso calc R 1 . .
    H H13C 0.0078 0.5902 0.1556 0.082 Uiso calc R 1 . .
    C C14 -0.03609(19) 0.7484(2) 0.18194(16) 0.0532(10) Uani d . 1 . .
    H H14A -0.0325 0.7963 0.2061 0.080 Uiso calc R 1 . .
    H H14B -0.0684 0.7026 0.1898 0.080 Uiso calc R 1 . .
    H H14C -0.0581 0.7697 0.1474 0.080 Uiso calc R 1 . .
    C C15 0.13473(16) 0.61857(18) 0.37644(12) 0.0291(6) Uani d . 1 . .
    C C16 0.07189(17) 0.56534(19) 0.35457(12) 0.0329(7) Uani d . 1 . .
    C C17 0.0601(2) 0.4920(2) 0.38173(15) 0.0482(9) Uani d . 1 . .
    H H17A 0.0186 0.4546 0.3676 0.058 Uiso calc R 1 . .
    C C18 0.1076(3) 0.4733(3) 0.42855(16) 0.0586(11) Uani d . 1 . .
    H H18A 0.0995 0.4222 0.4459 0.070 Uiso calc R 1 . .
    C C19 0.1666(2) 0.5273(2) 0.45041(14) 0.0506(9) Uani d . 1 . .
    H H19A 0.1980 0.5139 0.4831 0.061 Uiso calc R 1 . .
    C C20 0.18147(18) 0.6019(2) 0.42554(12) 0.0362(7) Uani d . 1 . .
    C C21 0.24305(19) 0.6649(2) 0.45129(12) 0.0403(8) Uani d . 1 . .
    H H21A 0.2649 0.6904 0.4245 0.048 Uiso calc R 1 . .
    C C22 0.2082(2) 0.7392(3) 0.47484(15) 0.0583(11) Uani d . 1 . .
    H H22A 0.1667 0.7655 0.4489 0.087 Uiso calc R 1 . .
    H H22B 0.2471 0.7832 0.4882 0.087 Uiso calc R 1 . .
    H H22C 0.1886 0.7166 0.5025 0.087 Uiso calc R 1 . .
    C C23 0.3083(2) 0.6230(3) 0.49129(15) 0.0630(11) Uani d . 1 . .
    H H23A 0.3303 0.5758 0.4757 0.095 Uiso calc R 1 . .
    H H23B 0.2889 0.5997 0.5189 0.095 Uiso calc R 1 . .
    H H23C 0.3473 0.6667 0.5049 0.095 Uiso calc R 1 . .
    C C24 0.01653(17) 0.5850(2) 0.30430(13) 0.0351(7) Uani d . 1 . .
    H H24A 0.0403 0.6285 0.2861 0.042 Uiso calc R 1 . .
    C C25 -0.0048(2) 0.5050(2) 0.27030(15) 0.0464(9) Uani d . 1 . .
    H H25A 0.0413 0.4790 0.2646 0.070 Uiso calc R 1 . .
    H H25B -0.0389 0.5222 0.2377 0.070 Uiso calc R 1 . .
    H H25C -0.0304 0.4626 0.2869 0.070 Uiso calc R 1 . .
    C C26 -0.0562(2) 0.6249(2) 0.31290(16) 0.0497(9) Uani d . 1 . .
    H H26A -0.0433 0.6765 0.3343 0.075 Uiso calc R 1 . .
    H H26B -0.0814 0.5823 0.3297 0.075 Uiso calc R 1 . .
    H H26C -0.0905 0.6412 0.2802 0.075 Uiso calc R 1 . .
    C C27 0.37043(16) 0.46030(18) 0.20108(11) 0.0283(6) Uani d . 1 . .
    H H27A 0.3743 0.4304 0.1714 0.034 Uiso calc R 1 . .
    C C28 0.43204(16) 0.46895(18) 0.24300(11) 0.0285(6) Uani d . 1 . .
    H H28A 0.4803 0.4457 0.2433 0.034 Uiso calc R 1 . .
    C C29 0.24730(16) 0.50720(19) 0.15721(11) 0.0283(6) Uani d . 1 . .
    C C30 0.25609(18) 0.5725(2) 0.12378(12) 0.0344(7) Uani d . 1 . .
    C C31 0.2010(2) 0.5803(2) 0.07764(13) 0.0460(9) Uani d D 1 . .
    H H31A 0.2062 0.6245 0.0545 0.055 Uiso calc R 1 . .
    C C32 0.1394(2) 0.5258(2) 0.06487(13) 0.0516(9) Uani d D 1 . .
    H H32A 0.1025 0.5325 0.0333 0.062 Uiso calc R 1 . .
    C C33 0.13153(19) 0.4614(2) 0.09806(13) 0.0430(8) Uani d D 1 . .
    H H33A 0.0892 0.4233 0.0889 0.052 Uiso calc R 1 . .
    C C34 0.18444(17) 0.45078(19) 0.14485(12) 0.0329(7) Uani d . 1 . .
    C C35 0.17501(18) 0.3773(2) 0.17941(13) 0.0355(7) Uani d . 1 . .
    H H35A 0.2073 0.3905 0.2142 0.043 Uiso calc R 1 . .
    C C36 0.2038(2) 0.2920(2) 0.16180(15) 0.0502(9) Uani d . 1 . .
    H H36A 0.2564 0.2994 0.1602 0.075 Uiso calc R 1 . .
    H H36B 0.1720 0.2767 0.1281 0.075 Uiso calc R 1 . .
    H H36C 0.2012 0.2457 0.1859 0.075 Uiso calc R 1 . .
    C C37 0.09336(19) 0.3675(2) 0.18277(15) 0.0458(9) Uani d . 1 . .
    H H37A 0.0761 0.4223 0.1942 0.069 Uiso calc R 1 . .
    H H37B 0.0908 0.3214 0.2070 0.069 Uiso calc R 1 . .
    H H37C 0.0607 0.3524 0.1493 0.069 Uiso calc R 1 . .
    C C38 0.32372(18) 0.6347(2) 0.13481(13) 0.0368(7) Uani d . 1 . .
    H H38A 0.3536 0.6250 0.1707 0.044 Uiso calc R 1 . .
    C C39 0.3758(2) 0.6154(3) 0.10037(16) 0.0577(10) Uani d . 1 . .
    H H39A 0.4188 0.6559 0.1082 0.086 Uiso calc R 1 . .
    H H39B 0.3473 0.6223 0.0648 0.086 Uiso calc R 1 . .
    H H39C 0.3948 0.5558 0.1061 0.086 Uiso calc R 1 . .
    C C40 0.2986(2) 0.7296(2) 0.12971(14) 0.0490(9) Uani d . 1 . .
    H H40A 0.2656 0.7410 0.1521 0.073 Uiso calc R 1 . .
    H H40B 0.2706 0.7414 0.0945 0.073 Uiso calc R 1 . .
    H H40C 0.3433 0.7673 0.1392 0.073 Uiso calc R 1 . .
    C C41 0.48895(16) 0.54084(18) 0.31973(12) 0.0305(7) Uani d . 1 . .
    C C42 0.53291(16) 0.6055(2) 0.30411(13) 0.0355(7) Uani d . 1 . .
    C C43 0.60213(18) 0.6276(2) 0.33735(16) 0.0490(9) Uani d . 1 . .
    H H43A 0.6333 0.6699 0.3274 0.059 Uiso calc R 1 . .
    C C44 0.6262(2) 0.5894(3) 0.38420(17) 0.0582(11) Uani d . 1 . .
    H H44A 0.6742 0.6045 0.4060 0.070 Uiso calc R 1 . .
    C C45 0.5811(2) 0.5293(2) 0.39982(15) 0.0509(10) Uani d . 1 . .
    H H45A 0.5977 0.5052 0.4329 0.061 Uiso calc R 1 . .
    C C46 0.51160(17) 0.5033(2) 0.36812(12) 0.0352(7) Uani d . 1 . .
    C C47 0.46645(18) 0.4333(2) 0.38578(12) 0.0344(7) Uani d . 1 . .
    H H47A 0.4147 0.4314 0.3617 0.041 Uiso calc R 1 . .
    C C48 0.5038(2) 0.3447(2) 0.38485(14) 0.0466(9) Uani d . 1 . .
    H H48A 0.5099 0.3336 0.3508 0.070 Uiso calc R 1 . .
    H H48B 0.4717 0.2995 0.3937 0.070 Uiso calc R 1 . .
    H H48C 0.5537 0.3442 0.4095 0.070 Uiso calc R 1 . .
    C C49 0.4573(2) 0.4510(3) 0.43872(13) 0.0520(9) Uani d . 1 . .
    H H49A 0.4334 0.5078 0.4392 0.078 Uiso calc R 1 . .
    H H49B 0.5073 0.4507 0.4632 0.078 Uiso calc R 1 . .
    H H49C 0.4254 0.4059 0.4478 0.078 Uiso calc R 1 . .
    C C50 0.50759(18) 0.65330(19) 0.25420(13) 0.0358(7) Uani d . 1 . .
    H H50A 0.4547 0.6341 0.2372 0.043 Uiso calc R 1 . .
    C C51 0.5571(2) 0.6329(2) 0.21852(17) 0.0537(10) Uani d . 1 . .
    H H51A 0.5579 0.5701 0.2131 0.081 Uiso calc R 1 . .
    H H51B 0.6089 0.6535 0.2336 0.081 Uiso calc R 1 . .
    H H51C 0.5364 0.6620 0.1859 0.081 Uiso calc R 1 . .
    C C52 0.5057(2) 0.7517(2) 0.26284(15) 0.0451(9) Uani d . 1 . .
    H H52A 0.4734 0.7642 0.2856 0.068 Uiso calc R 1 . .
    H H52B 0.4851 0.7809 0.2303 0.068 Uiso calc R 1 . .
    H H52C 0.5572 0.7726 0.2782 0.068 Uiso calc R 1 . .
    C C53 0.32147(17) 0.33239(18) 0.28926(13) 0.0347(7) Uani d D 1 . .
    H H53A 0.3755 0.3283 0.3084 0.042 Uiso calc PR 0.637(11) A 1
    H H53B 0.3178 0.3259 0.2526 0.042 Uiso calc PR 0.637(11) A 1
    H H53C 0.3772 0.3372 0.2950 0.042 Uiso calc PR 0.363(11) A 2
    H H53D 0.2990 0.3133 0.2539 0.042 Uiso calc PR 0.363(11) A 2
    C C54A 0.2745(3) 0.2634(3) 0.3068(2) 0.0399(16) Uiso d PD 0.637(11) A 1
    H H54A 0.3048 0.2104 0.3182 0.048 Uiso calc PR 0.637(11) A 1
    H H54B 0.2290 0.2480 0.2795 0.048 Uiso calc PR 0.637(11) A 1
    C C55A 0.2527(4) 0.3075(2) 0.3508(2) 0.0470(18) Uiso d PD 0.637(11) A 1
    H H55A 0.2075 0.2801 0.3578 0.056 Uiso calc PR 0.637(11) A 1
    H H55B 0.2951 0.3063 0.3820 0.056 Uiso calc PR 0.637(11) A 1
    C C54B 0.3016(5) 0.2697(5) 0.3268(4) 0.038(3) Uiso d PD 0.363(11) A 2
    H H54C 0.2989 0.2093 0.3141 0.045 Uiso calc PR 0.363(11) A 2
    H H54D 0.3391 0.2728 0.3603 0.045 Uiso calc PR 0.363(11) A 2
    C C55B 0.2242(5) 0.3018(2) 0.3298(5) 0.041(3) Uiso d PD 0.363(11) A 2
    H H55C 0.1837 0.2837 0.2998 0.049 Uiso calc PR 0.363(11) A 2
    H H55D 0.2118 0.2808 0.3610 0.049 Uiso calc PR 0.363(11) A 2
    C C56 0.2358(2) 0.3993(2) 0.33100(16) 0.0473(9) Uani d D 1 . .
    H H56A 0.1825 0.4045 0.3106 0.057 Uiso calc PR 0.637(11) A 1
    H H56B 0.2446 0.4413 0.3594 0.057 Uiso calc PR 0.637(11) A 1
    H H56C 0.1871 0.4297 0.3169 0.057 Uiso calc PR 0.363(11) A 2
    H H56D 0.2578 0.4197 0.3662 0.057 Uiso calc PR 0.363(11) A 2
    N N1 0.16121(12) 0.78254(14) 0.26992(9) 0.0253(5) Uani d . 1 . .
    N N2 0.15262(12) 0.68918(14) 0.34728(9) 0.0244(5) Uani d . 1 . .
    N N3 0.30513(13) 0.49636(14) 0.20455(9) 0.0245(5) Uani d . 1 A .
    N N4 0.42064(12) 0.51140(14) 0.28312(9) 0.0252(5) Uani d . 1 A .
    O O1 0.28868(11) 0.41535(12) 0.29936(8) 0.0286(4) Uani d . 1 A .
    Cl Cl1 0.29709(4) 0.80183(5) 0.36299(3) 0.03575(18) Uani d . 1 . .
    Cl Cl2 0.31971(4) 0.68646(4) 0.25774(3) 0.02920(16) Uani d . 1 A .
    Cl Cl3 0.18000(4) 0.57077(4) 0.25873(3) 0.02682(16) Uani d . 1 A .
    Cl Cl4 0.32064(4) 0.58807(4) 0.35821(3) 0.02876(16) Uani d . 1 A .
    Cr Cr1 0.23158(2) 0.69493(3) 0.309904(17) 0.02299(11) Uani d . 1 . .
    Cr Cr2 0.31100(2) 0.53728(3) 0.274554(17) 0.02229(11) Uani d . 1 . .
    C C58 0.1798(3) 0.9680(3) 0.4190(2) 0.0871(16) Uani d . 1 . .
    H H58A 0.2090 0.9778 0.4546 0.105 Uiso calc R 1 . .
    H H58B 0.2015 0.9166 0.4062 0.105 Uiso calc R 1 . .
    Cl Cl7 0.18933(10) 1.05833(14) 0.38280(8) 0.1275(7) Uani d . 1 . .
    Cl Cl8 0.08513(7) 0.94725(8) 0.41733(5) 0.0792(4) Uani d . 1 . .
    C C59 0.4061(4) -0.0072(4) 0.4289(3) 0.110(2) Uani d . 1 . .
    H H59A 0.3688 -0.0406 0.4028 0.132 Uiso calc R 1 . .
    H H59B 0.4565 -0.0346 0.4334 0.132 Uiso calc R 1 . .
    Cl Cl9 0.40933(11) 0.09914(15) 0.40844(8) 0.1363(7) Uani d . 1 . .
    Cl Cl10 0.38101(10) -0.01068(14) 0.48510(6) 0.1197(6) Uani d . 1 . .
    C C60 0.5119(3) 0.2487(3) 0.09401(19) 0.0709(13) Uani d . 1 . .
    H H60A 0.5653 0.2533 0.1144 0.085 Uiso calc R 1 . .
    H H60B 0.4897 0.1960 0.1051 0.085 Uiso calc R 1 . .
    Cl Cl11 0.46194(10) 0.33895(10) 0.10523(6) 0.0983(5) Uani d . 1 . .
    Cl Cl12 0.50985(11) 0.23883(15) 0.03107(7) 0.1319(7) Uani d . 1 . .
    C C61 0.2913(4) 0.2102(5) 0.4963(3) 0.087(2) Uani d P 0.75 . .
    H H61A 0.3457 0.2110 0.5149 0.105 Uiso calc PR 0.75 . .
    H H61B 0.2874 0.1793 0.4639 0.105 Uiso calc PR 0.75 . .
    Cl Cl13 0.26315(18) 0.31482(15) 0.48220(9) 0.1267(9) Uani d P 0.75 . .
    Cl Cl14 0.24382(15) 0.1508(2) 0.53092(11) 0.1330(9) Uani d P 0.75 . .
    C C57 0.0102(3) 0.1422(3) 0.0331(3) 0.109(3) Uani d PD 0.75 . .
    H H57A -0.0094 0.1213 -0.0022 0.130 Uiso calc PR 0.38 B 3
    H H57B -0.0232 0.1190 0.0534 0.130 Uiso calc PR 0.38 B 3
    H H57C -0.0165 0.1045 0.0047 0.130 Uiso calc PR 0.37 B 4
    H H57D -0.0175 0.1388 0.0598 0.130 Uiso calc PR 0.37 B 4
    Cl Cl5 0.10128(19) 0.10275(16) 0.05752(8) 0.1279(9) Uani d PD 0.75 C .
    Cl Cl6A 0.0066(4) 0.2544(2) 0.0336(2) 0.0962(17) Uani d PD 0.38 C 3
    Cl Cl6B 0.0067(6) 0.2481(3) 0.01156(19) 0.114(3) Uani d PD 0.37 C 4
loop_
    _atom_site_aniso_label
    _atom_site_aniso_U_11
    _atom_site_aniso_U_22
    _atom_site_aniso_U_33
    _atom_site_aniso_U_12
    _atom_site_aniso_U_13
    _atom_site_aniso_U_23
    C1 0.0267(14) 0.0192(13) 0.0375(17) 0.0036(11) 0.0057(12) -0.0012(12)
    C2 0.0257(14) 0.0226(14) 0.0375(17) 0.0015(11) 0.0079(13) -0.0053(13)
    C3 0.0302(15) 0.0225(14) 0.0378(17) 0.0078(12) 0.0097(13) 0.0032(12)
    C4 0.0345(16) 0.0287(15) 0.0356(17) 0.0083(13) 0.0070(14) 0.0018(13)
    C5 0.051(2) 0.0391(19) 0.0396(19) 0.0096(16) 0.0060(16) 0.0052(15)
    C6 0.063(2) 0.051(2) 0.044(2) 0.0118(19) 0.0200(19) 0.0166(18)
    C7 0.049(2) 0.0405(19) 0.063(3) 0.0049(16) 0.0222(19) 0.0194(18)
    C8 0.0329(16) 0.0277(16) 0.052(2) 0.0050(13) 0.0106(15) 0.0115(15)
    C9 0.0369(18) 0.0398(19) 0.064(2) -0.0119(15) 0.0041(17) 0.0189(18)
    C10 0.035(2) 0.033(2) 0.153(5) -0.0033(16) 0.015(2) -0.003(3)
    C11 0.045(2) 0.060(3) 0.080(3) -0.0005(18) 0.012(2) -0.013(2)
    C12 0.0362(16) 0.0291(16) 0.0370(18) 0.0000(13) 0.0003(14) -0.0013(13)
    C13 0.063(2) 0.040(2) 0.052(2) -0.0024(18) 0.0002(19) -0.0084(17)
    C14 0.0385(19) 0.048(2) 0.070(3) 0.0004(16) 0.0084(18) 0.0021(19)
    C15 0.0330(15) 0.0246(14) 0.0330(16) 0.0058(12) 0.0145(13) 0.0014(12)
    C16 0.0364(16) 0.0251(15) 0.0417(18) 0.0003(12) 0.0180(14) -0.0017(13)
    C17 0.059(2) 0.0343(18) 0.057(2) -0.0086(16) 0.0258(19) 0.0038(17)
    C18 0.081(3) 0.042(2) 0.059(3) -0.001(2) 0.028(2) 0.0199(19)
    C19 0.064(2) 0.049(2) 0.040(2) 0.0071(19) 0.0140(18) 0.0148(17)
    C20 0.0411(17) 0.0339(17) 0.0353(18) 0.0079(13) 0.0128(14) 0.0031(14)
    C21 0.0426(18) 0.0478(19) 0.0281(17) 0.0051(15) 0.0049(14) -0.0005(15)
    C22 0.061(2) 0.061(3) 0.048(2) 0.007(2) 0.0053(19) -0.016(2)
    C23 0.053(2) 0.082(3) 0.046(2) 0.011(2) -0.0017(19) 0.007(2)
    C24 0.0346(16) 0.0270(15) 0.0449(19) -0.0076(13) 0.0124(14) -0.0034(14)
    C25 0.0438(19) 0.0405(19) 0.056(2) -0.0106(15) 0.0160(17) -0.0133(17)
    C26 0.0396(19) 0.043(2) 0.064(2) 0.0000(15) 0.0099(18) -0.0086(18)
    C27 0.0343(15) 0.0219(14) 0.0321(16) 0.0007(12) 0.0148(13) -0.0023(12)
    C28 0.0268(14) 0.0226(14) 0.0387(17) 0.0043(11) 0.0135(13) 0.0016(13)
    C29 0.0310(15) 0.0283(15) 0.0254(15) 0.0022(12) 0.0068(12) -0.0032(12)
    C30 0.0400(17) 0.0340(16) 0.0309(17) 0.0021(13) 0.0123(14) 0.0003(13)
    C31 0.054(2) 0.049(2) 0.0330(18) -0.0027(17) 0.0092(16) 0.0063(16)
    C32 0.052(2) 0.063(2) 0.0325(19) -0.0046(18) -0.0027(16) 0.0019(18)
    C33 0.0412(18) 0.0449(19) 0.0382(19) -0.0081(15) 0.0024(15) -0.0036(16)
    C34 0.0352(16) 0.0320(16) 0.0317(17) -0.0023(13) 0.0091(13) -0.0064(13)
    C35 0.0378(17) 0.0306(16) 0.0373(18) -0.0057(13) 0.0084(14) -0.0030(14)
    C36 0.058(2) 0.0347(19) 0.058(2) -0.0009(16) 0.0138(19) -0.0044(17)
    C37 0.0424(19) 0.044(2) 0.052(2) -0.0117(15) 0.0149(17) -0.0023(17)
    C38 0.0414(17) 0.0353(17) 0.0349(17) -0.0031(14) 0.0122(14) 0.0066(14)
    C39 0.063(2) 0.058(2) 0.062(3) -0.003(2) 0.034(2) 0.001(2)
    C40 0.061(2) 0.0380(19) 0.046(2) -0.0025(17) 0.0093(18) 0.0079(16)
    C41 0.0255(14) 0.0257(14) 0.0380(17) 0.0048(12) 0.0044(13) -0.0009(13)
    C42 0.0257(15) 0.0305(16) 0.050(2) 0.0010(12) 0.0099(14) 0.0006(14)
    C43 0.0293(17) 0.0399(19) 0.073(3) -0.0046(14) 0.0045(17) 0.0051(18)
    C44 0.0334(18) 0.054(2) 0.073(3) -0.0071(17) -0.0111(18) -0.001(2)
    C45 0.0426(19) 0.048(2) 0.050(2) 0.0053(16) -0.0097(17) 0.0042(18)
    C46 0.0328(16) 0.0322(16) 0.0372(18) 0.0083(13) 0.0030(14) 0.0011(14)
    C47 0.0375(16) 0.0321(16) 0.0300(16) 0.0071(13) 0.0024(13) 0.0047(13)
    C48 0.052(2) 0.0364(18) 0.046(2) 0.0121(16) 0.0040(17) 0.0030(16)
    C49 0.063(2) 0.053(2) 0.037(2) 0.0117(18) 0.0082(18) 0.0021(17)
    C50 0.0317(16) 0.0276(16) 0.050(2) 0.0001(13) 0.0139(14) 0.0021(14)
    C51 0.053(2) 0.045(2) 0.073(3) 0.0095(17) 0.034(2) 0.012(2)
    C52 0.0410(18) 0.0303(17) 0.064(2) -0.0002(14) 0.0132(17) 0.0022(16)
    C53 0.0394(17) 0.0208(14) 0.0463(19) 0.0051(12) 0.0155(15) 0.0010(13)
    C56 0.056(2) 0.0370(19) 0.062(2) 0.0029(16) 0.0383(19) 0.0086(17)
    N1 0.0235(11) 0.0173(11) 0.0332(13) 0.0006(9) 0.0039(10) 0.0007(10)
    N2 0.0236(11) 0.0206(11) 0.0277(12) -0.0004(9) 0.0045(10) -0.0035(10)
    N3 0.0274(12) 0.0202(11) 0.0270(13) -0.0020(9) 0.0089(10) -0.0008(10)
    N4 0.0242(11) 0.0202(11) 0.0310(13) 0.0022(9) 0.0069(10) 0.0030(10)
    O1 0.0327(10) 0.0211(10) 0.0356(11) 0.0031(8) 0.0153(9) 0.0027(9)
    Cl1 0.0334(4) 0.0273(4) 0.0410(4) -0.0039(3) -0.0003(3) -0.0055(3)
    Cl2 0.0301(3) 0.0215(3) 0.0385(4) 0.0020(3) 0.0135(3) 0.0032(3)
    Cl3 0.0232(3) 0.0227(3) 0.0333(4) 0.0014(3) 0.0052(3) -0.0037(3)
    Cl4 0.0309(3) 0.0269(3) 0.0268(4) 0.0074(3) 0.0046(3) 0.0000(3)
    Cr1 0.0216(2) 0.0182(2) 0.0281(2) 0.00189(17) 0.00455(18) -0.00073(18)
    Cr2 0.0223(2) 0.0185(2) 0.0265(2) 0.00255(17) 0.00712(18) 0.00039(18)
    C58 0.063(3) 0.075(3) 0.111(4) 0.007(2) 0.001(3) 0.001(3)
    Cl7 0.1034(12) 0.1551(17) 0.1255(14) -0.0021(11) 0.0324(11) 0.0440(13)
    Cl8 0.0656(7) 0.0764(8) 0.0899(9) 0.0062(6) 0.0102(6) -0.0126(7)
    C59 0.098(4) 0.098(4) 0.137(6) -0.005(3) 0.034(4) -0.048(4)
    Cl9 0.1284(14) 0.1613(18) 0.1273(15) -0.0241(13) 0.0480(12) 0.0590(13)
    Cl10 0.1108(12) 0.1592(16) 0.0853(10) -0.0175(11) 0.0189(9) 0.0503(11)
    C60 0.055(2) 0.060(3) 0.095(4) -0.003(2) 0.015(2) 0.004(3)
    Cl11 0.1274(12) 0.0849(9) 0.0944(10) 0.0328(8) 0.0499(9) 0.0142(8)
    Cl12 0.1228(13) 0.1706(18) 0.1001(12) 0.0383(13) 0.0251(10) -0.0424(12)
    C61 0.078(4) 0.091(5) 0.099(5) 0.002(4) 0.035(4) 0.013(4)
    Cl13 0.186(3) 0.0968(15) 0.0962(15) 0.0382(16) 0.0347(16) 0.0019(12)
    Cl14 0.134(2) 0.156(2) 0.140(2) -0.0201(17) 0.0911(18) 0.0088(18)
    C57 0.109(6) 0.147(8) 0.081(5) -0.062(6) 0.045(5) 0.006(5)
    Cl5 0.218(3) 0.1073(16) 0.0804(13) 0.0387(17) 0.0786(17) 0.0059(12)
    Cl6A 0.085(3) 0.091(3) 0.104(5) -0.013(2) 0.009(4) -0.027(2)
    Cl6B 0.145(5) 0.133(5) 0.061(3) -0.024(4) 0.020(4) -0.017(3)
_geom_special_details
;
All e.s.d.'s (except the e.s.d. in the dihedral angle between two l.s. planes)
are estimated using the full covariance matrix. The cell e.s.d.'s are taken
into account individually in the estimation of e.s.d.'s in distances, angles
and torsion angles; correlations between e.s.d.'s in cell parameters are only
used when they are defined by crystal symmetry. An approximate (isotropic)
treatment of cell e.s.d.'s is used for estimating e.s.d.'s involving l.s.
planes.
;
loop_
    _geom_bond_atom_site_label_1
    _geom_bond_atom_site_label_2
    _geom_bond_site_symmetry_2
    _geom_bond_distance
    _geom_bond_publ_flag
    C1 N1 . 1.336(4) ?
    C1 C2 . 1.386(4) ?
    C1 H1A . 0.9500 ?
    C2 N2 . 1.339(3) ?
    C2 H2A . 0.9500 ?
    C3 C8 . 1.410(4) ?
    C3 C4 . 1.410(4) ?
    C3 N1 . 1.443(4) ?
    C4 C5 . 1.388(5) ?
    C4 C12 . 1.519(4) ?
    C5 C6 . 1.372(4) ?
    C5 H5A . 0.9500 ?
    C6 C7 . 1.369(4) ?
    C6 H6A . 0.9500 ?
    C7 C8 . 1.388(5) ?
    C7 H7A . 0.9500 ?
    C8 C9 . 1.510(5) ?
    C9 C11 . 1.532(5) ?
    C9 C10 . 1.534(5) ?
    C9 H9A . 1.0000 ?
    C10 H10A . 0.9800 ?
    C10 H10B . 0.9800 ?
    C10 H10C . 0.9800 ?
    C11 H11A . 0.9800 ?
    C11 H11B . 0.9800 ?
    C11 H11C . 0.9800 ?
    C12 C14 . 1.526(5) ?
    C12 C13 . 1.542(5) ?
    C12 H12A . 1.0000 ?
    C13 H13A . 0.9800 ?
    C13 H13B . 0.9800 ?
    C13 H13C . 0.9800 ?
    C14 H14A . 0.9800 ?
    C14 H14B . 0.9800 ?
    C14 H14C . 0.9800 ?
    C15 C16 . 1.410(4) ?
    C15 C20 . 1.412(4) ?
    C15 N2 . 1.436(4) ?
    C16 C17 . 1.399(5) ?
    C16 C24 . 1.508(4) ?
    C17 C18 . 1.375(6) ?
    C17 H17A . 0.9500 ?
    C18 C19 . 1.368(6) ?
    C18 H18A . 0.9500 ?
    C19 C20 . 1.397(5) ?
    C19 H19A . 0.9500 ?
    C20 C21 . 1.513(5) ?
    C21 C22 . 1.531(5) ?
    C21 C23 . 1.532(5) ?
    C21 H21A . 1.0000 ?
    C22 H22A . 0.9800 ?
    C22 H22B . 0.9800 ?
    C22 H22C . 0.9800 ?
    C23 H23A . 0.9800 ?
    C23 H23B . 0.9800 ?
    C23 H23C . 0.9800 ?
    C24 C25 . 1.531(4) ?
    C24 C26 . 1.536(5) ?
    C24 H24A . 1.0000 ?
    C25 H25A . 0.9800 ?
    C25 H25B . 0.9800 ?
    C25 H25C . 0.9800 ?
    C26 H26A . 0.9800 ?
    C26 H26B . 0.9800 ?
    C26 H26C . 0.9800 ?
    C27 N3 . 1.341(4) ?
    C27 C28 . 1.386(4) ?
    C27 H27A . 0.9500 ?
    C28 N4 . 1.338(4) ?
    C28 H28A . 0.9500 ?
    C29 C30 . 1.395(4) ?
    C29 C34 . 1.409(4) ?
    C29 N3 . 1.449(4) ?
    C30 C31 . 1.397(5) ?
    C30 C38 . 1.530(4) ?
    C31 C32 . 1.373(4) ?
    C31 H31A . 0.9500 ?
    C32 C33 . 1.377(4) ?
    C32 H32A . 0.9500 ?
    C33 C34 . 1.395(4) ?
    C33 H33A . 0.9500 ?
    C34 C35 . 1.513(4) ?
    C35 C37 . 1.525(5) ?
    C35 C36 . 1.537(5) ?
    C35 H35A . 1.0000 ?
    C36 H36A . 0.9800 ?
    C36 H36B . 0.9800 ?
    C36 H36C . 0.9800 ?
    C37 H37A . 0.9800 ?
    C37 H37B . 0.9800 ?
    C37 H37C . 0.9800 ?
    C38 C40 . 1.529(5) ?
    C38 C39 . 1.532(5) ?
    C38 H38A . 1.0000 ?
    C39 H39A . 0.9800 ?
    C39 H39B . 0.9800 ?
    C39 H39C . 0.9800 ?
    C40 H40A . 0.9800 ?
    C40 H40B . 0.9800 ?
    C40 H40C . 0.9800 ?
    C41 C46 . 1.402(4) ?
    C41 C42 . 1.413(4) ?
    C41 N4 . 1.452(4) ?
    C42 C43 . 1.392(4) ?
    C42 C50 . 1.512(5) ?
    C43 C44 . 1.372(6) ?
    C43 H43A . 0.9500 ?
    C44 C45 . 1.379(6) ?
    C44 H44A . 0.9500 ?
    C45 C46 . 1.395(4) ?
    C45 H45A . 0.9500 ?
    C46 C47 . 1.512(5) ?
    C47 C49 . 1.523(5) ?
    C47 C48 . 1.530(4) ?
    C47 H47A . 1.0000 ?
    C48 H48A . 0.9800 ?
    C48 H48B . 0.9800 ?
    C48 H48C . 0.9800 ?
    C49 H49A . 0.9800 ?
    C49 H49B . 0.9800 ?
    C49 H49C . 0.9800 ?
    C50 C51 . 1.526(5) ?
    C50 C52 . 1.536(4) ?
    C50 H50A . 1.0000 ?
    C51 H51A . 0.9800 ?
    C51 H51B . 0.9800 ?
    C51 H51C . 0.9800 ?
    C52 H52A . 0.9800 ?
    C52 H52B . 0.9800 ?
    C52 H52C . 0.9800 ?
    C53 O1 . 1.468(3) ?
    C53 C54A . 1.519(3) ?
    C53 C54B . 1.520(3) ?
    C53 H53A . 0.9900 ?
    C53 H53B . 0.9900 ?
    C53 H53C . 0.9900 ?
    C53 H53D . 0.9900 ?
    C54A C55A . 1.520(3) ?
    C54A H54A . 0.9900 ?
    C54A H54B . 0.9900 ?
    C55A C56 . 1.518(3) ?
    C55A H55A . 0.9900 ?
    C55A H55B . 0.9900 ?
    C54B C55B . 1.520(3) ?
    C54B H54C . 0.9900 ?
    C54B H54D . 0.9900 ?
    C55B C56 . 1.518(3) ?
    C55B H55C . 0.9900 ?
    C55B H55D . 0.9900 ?
    C56 O1 . 1.475(4) ?
    C56 H56A . 0.9900 ?
    C56 H56B . 0.9900 ?
    C56 H56C . 0.9900 ?
    C56 H56D . 0.9900 ?
    N1 Cr1 . 1.983(2) ?
    N2 Cr1 . 1.974(2) ?
    N3 Cr2 . 1.989(2) ?
    N4 Cr2 . 1.994(2) ?
    O1 Cr2 . 2.0737(19) ?
    Cl1 Cr1 . 2.3107(8) ?
    Cl2 Cr2 . 2.3579(8) ?
    Cl2 Cr1 . 2.4153(9) ?
    Cl3 Cr2 . 2.3730(8) ?
    Cl3 Cr1 . 2.4110(8) ?
    Cl4 Cr2 . 2.3778(8) ?
    Cl4 Cr1 . 2.4441(8) ?
    C58 Cl7 . 1.742(6) ?
    C58 Cl8 . 1.747(5) ?
    C58 H58A . 0.9900 ?
    C58 H58B . 0.9900 ?
    C59 Cl10 . 1.714(7) ?
    C59 Cl9 . 1.738(7) ?
    C59 H59A . 0.9900 ?
    C59 H59B . 0.9900 ?
    C60 Cl12 . 1.716(5) ?
    C60 Cl11 . 1.733(5) ?
    C60 H60A . 0.9900 ?
    C60 H60B . 0.9900 ?
    C61 Cl13 . 1.705(7) ?
    C61 Cl14 . 1.708(7) ?
    C61 H61A . 0.9900 ?
    C61 H61B . 0.9900 ?
    C57 Cl6A . 1.730(5) ?
    C57 Cl6B . 1.731(5) ?
    C57 Cl5 . 1.732(4) ?
    C57 H57A . 0.9900 ?
    C57 H57B . 0.9900 ?
    C57 H57C . 0.9900 ?
    C57 H57D . 0.9900 ?
loop_
    _geom_angle_atom_site_label_1
    _geom_angle_atom_site_label_2
    _geom_angle_atom_site_label_3
    _geom_angle_site_symmetry_1
    _geom_angle_site_symmetry_3
    _geom_angle
    _geom_angle_publ_flag
    N1 C1 C2 . . 117.2(2) ?
    N1 C1 H1A . . 121.4 ?
    C2 C1 H1A . . 121.4 ?
    N2 C2 C1 . . 116.6(3) ?
    N2 C2 H2A . . 121.7 ?
    C1 C2 H2A . . 121.7 ?
    C8 C3 C4 . . 120.4(3) ?
    C8 C3 N1 . . 120.7(3) ?
    C4 C3 N1 . . 118.9(3) ?
    C5 C4 C3 . . 118.4(3) ?
    C5 C4 C12 . . 119.4(3) ?
    C3 C4 C12 . . 122.2(3) ?
    C6 C5 C4 . . 121.6(3) ?
    C6 C5 H5A . . 119.2 ?
    C4 C5 H5A . . 119.2 ?
    C7 C6 C5 . . 119.6(3) ?
    C7 C6 H6A . . 120.2 ?
    C5 C6 H6A . . 120.2 ?
    C6 C7 C8 . . 122.0(3) ?
    C6 C7 H7A . . 119.0 ?
    C8 C7 H7A . . 119.0 ?
    C7 C8 C3 . . 118.0(3) ?
    C7 C8 C9 . . 119.4(3) ?
    C3 C8 C9 . . 122.6(3) ?
    C8 C9 C11 . . 111.6(3) ?
    C8 C9 C10 . . 111.8(4) ?
    C11 C9 C10 . . 110.0(3) ?
    C8 C9 H9A . . 107.7 ?
    C11 C9 H9A . . 107.7 ?
    C10 C9 H9A . . 107.7 ?
    C9 C10 H10A . . 109.5 ?
    C9 C10 H10B . . 109.5 ?
    H10A C10 H10B . . 109.5 ?
    C9 C10 H10C . . 109.5 ?
    H10A C10 H10C . . 109.5 ?
    H10B C10 H10C . . 109.5 ?
    C9 C11 H11A . . 109.5 ?
    C9 C11 H11B . . 109.5 ?
    H11A C11 H11B . . 109.5 ?
    C9 C11 H11C . . 109.5 ?
    H11A C11 H11C . . 109.5 ?
    H11B C11 H11C . . 109.5 ?
    C4 C12 C14 . . 111.3(3) ?
    C4 C12 C13 . . 111.6(3) ?
    C14 C12 C13 . . 111.0(3) ?
    C4 C12 H12A . . 107.6 ?
    C14 C12 H12A . . 107.6 ?
    C13 C12 H12A . . 107.6 ?
    C12 C13 H13A . . 109.5 ?
    C12 C13 H13B . . 109.5 ?
    H13A C13 H13B . . 109.5 ?
    C12 C13 H13C . . 109.5 ?
    H13A C13 H13C . . 109.5 ?
    H13B C13 H13C . . 109.5 ?
    C12 C14 H14A . . 109.5 ?
    C12 C14 H14B . . 109.5 ?
    H14A C14 H14B . . 109.5 ?
    C12 C14 H14C . . 109.5 ?
    H14A C14 H14C . . 109.5 ?
    H14B C14 H14C . . 109.5 ?
    C16 C15 C20 . . 121.3(3) ?
    C16 C15 N2 . . 118.9(3) ?
    C20 C15 N2 . . 119.8(3) ?
    C17 C16 C15 . . 117.8(3) ?
    C17 C16 C24 . . 119.1(3) ?
    C15 C16 C24 . . 123.1(3) ?
    C18 C17 C16 . . 121.0(3) ?
    C18 C17 H17A . . 119.5 ?
    C16 C17 H17A . . 119.5 ?
    C19 C18 C17 . . 120.7(3) ?
    C19 C18 H18A . . 119.6 ?
    C17 C18 H18A . . 119.6 ?
    C18 C19 C20 . . 121.3(3) ?
    C18 C19 H19A . . 119.4 ?
    C20 C19 H19A . . 119.4 ?
    C19 C20 C15 . . 117.7(3) ?
    C19 C20 C21 . . 121.2(3) ?
    C15 C20 C21 . . 121.0(3) ?
    C20 C21 C22 . . 109.6(3) ?
    C20 C21 C23 . . 113.9(3) ?
    C22 C21 C23 . . 110.3(3) ?
    C20 C21 H21A . . 107.6 ?
    C22 C21 H21A . . 107.6 ?
    C23 C21 H21A . . 107.6 ?
    C21 C22 H22A . . 109.5 ?
    C21 C22 H22B . . 109.5 ?
    H22A C22 H22B . . 109.5 ?
    C21 C22 H22C . . 109.5 ?
    H22A C22 H22C . . 109.5 ?
    H22B C22 H22C . . 109.5 ?
    C21 C23 H23A . . 109.5 ?
    C21 C23 H23B . . 109.5 ?
    H23A C23 H23B . . 109.5 ?
    C21 C23 H23C . . 109.5 ?
    H23A C23 H23C . . 109.5 ?
    H23B C23 H23C . . 109.5 ?
    C16 C24 C25 . . 113.2(3) ?
    C16 C24 C26 . . 110.0(3) ?
    C25 C24 C26 . . 108.8(3) ?
    C16 C24 H24A . . 108.3 ?
    C25 C24 H24A . . 108.3 ?
    C26 C24 H24A . . 108.3 ?
    C24 C25 H25A . . 109.5 ?
    C24 C25 H25B . . 109.5 ?
    H25A C25 H25B . . 109.5 ?
    C24 C25 H25C . . 109.5 ?
    H25A C25 H25C . . 109.5 ?
    H25B C25 H25C . . 109.5 ?
    C24 C26 H26A . . 109.5 ?
    C24 C26 H26B . . 109.5 ?
    H26A C26 H26B . . 109.5 ?
    C24 C26 H26C . . 109.5 ?
    H26A C26 H26C . . 109.5 ?
    H26B C26 H26C . . 109.5 ?
    N3 C27 C28 . . 116.5(3) ?
    N3 C27 H27A . . 121.8 ?
    C28 C27 H27A . . 121.8 ?
    N4 C28 C27 . . 117.2(2) ?
    N4 C28 H28A . . 121.4 ?
    C27 C28 H28A . . 121.4 ?
    C30 C29 C34 . . 120.9(3) ?
    C30 C29 N3 . . 119.0(3) ?
    C34 C29 N3 . . 120.0(3) ?
    C29 C30 C31 . . 118.3(3) ?
    C29 C30 C38 . . 123.2(3) ?
    C31 C30 C38 . . 118.5(3) ?
    C32 C31 C30 . . 121.6(3) ?
    C32 C31 H31A . . 119.2 ?
    C30 C31 H31A . . 119.2 ?
    C31 C32 C33 . . 119.6(3) ?
    C31 C32 H32A . . 120.2 ?
    C33 C32 H32A . . 120.2 ?
    C32 C33 C34 . . 121.4(3) ?
    C32 C33 H33A . . 119.3 ?
    C34 C33 H33A . . 119.3 ?
    C33 C34 C29 . . 118.2(3) ?
    C33 C34 C35 . . 119.6(3) ?
    C29 C34 C35 . . 122.1(3) ?
    C34 C35 C37 . . 112.6(3) ?
    C34 C35 C36 . . 109.9(3) ?
    C37 C35 C36 . . 110.7(3) ?
    C34 C35 H35A . . 107.8 ?
    C37 C35 H35A . . 107.8 ?
    C36 C35 H35A . . 107.8 ?
    C35 C36 H36A . . 109.5 ?
    C35 C36 H36B . . 109.5 ?
    H36A C36 H36B . . 109.5 ?
    C35 C36 H36C . . 109.5 ?
    H36A C36 H36C . . 109.5 ?
    H36B C36 H36C . . 109.5 ?
    C35 C37 H37A . . 109.5 ?
    C35 C37 H37B . . 109.5 ?
    H37A C37 H37B . . 109.5 ?
    C35 C37 H37C . . 109.5 ?
    H37A C37 H37C . . 109.5 ?
    H37B C37 H37C . . 109.5 ?
    C40 C38 C30 . . 112.0(3) ?
    C40 C38 C39 . . 110.4(3) ?
    C30 C38 C39 . . 110.9(3) ?
    C40 C38 H38A . . 107.8 ?
    C30 C38 H38A . . 107.8 ?
    C39 C38 H38A . . 107.8 ?
    C38 C39 H39A . . 109.5 ?
    C38 C39 H39B . . 109.5 ?
    H39A C39 H39B . . 109.5 ?
    C38 C39 H39C . . 109.5 ?
    H39A C39 H39C . . 109.5 ?
    H39B C39 H39C . . 109.5 ?
    C38 C40 H40A . . 109.5 ?
    C38 C40 H40B . . 109.5 ?
    H40A C40 H40B . . 109.5 ?
    C38 C40 H40C . . 109.5 ?
    H40A C40 H40C . . 109.5 ?
    H40B C40 H40C . . 109.5 ?
    C46 C41 C42 . . 121.6(3) ?
    C46 C41 N4 . . 120.6(3) ?
    C42 C41 N4 . . 117.8(3) ?
    C43 C42 C41 . . 117.8(3) ?
    C43 C42 C50 . . 118.7(3) ?
    C41 C42 C50 . . 123.5(3) ?
    C44 C43 C42 . . 121.2(3) ?
    C44 C43 H43A . . 119.4 ?
    C42 C43 H43A . . 119.4 ?
    C43 C44 C45 . . 120.3(3) ?
    C43 C44 H44A . . 119.8 ?
    C45 C44 H44A . . 119.8 ?
    C44 C45 C46 . . 121.4(3) ?
    C44 C45 H45A . . 119.3 ?
    C46 C45 H45A . . 119.3 ?
    C45 C46 C41 . . 117.6(3) ?
    C45 C46 C47 . . 119.4(3) ?
    C41 C46 C47 . . 123.0(3) ?
    C46 C47 C49 . . 112.3(3) ?
    C46 C47 C48 . . 110.5(3) ?
    C49 C47 C48 . . 109.6(3) ?
    C46 C47 H47A . . 108.1 ?
    C49 C47 H47A . . 108.1 ?
    C48 C47 H47A . . 108.1 ?
    C47 C48 H48A . . 109.5 ?
    C47 C48 H48B . . 109.5 ?
    H48A C48 H48B . . 109.5 ?
    C47 C48 H48C . . 109.5 ?
    H48A C48 H48C . . 109.5 ?
    H48B C48 H48C . . 109.5 ?
    C47 C49 H49A . . 109.5 ?
    C47 C49 H49B . . 109.5 ?
    H49A C49 H49B . . 109.5 ?
    C47 C49 H49C . . 109.5 ?
    H49A C49 H49C . . 109.5 ?
    H49B C49 H49C . . 109.5 ?
    C42 C50 C51 . . 112.5(3) ?
    C42 C50 C52 . . 110.9(3) ?
    C51 C50 C52 . . 110.0(3) ?
    C42 C50 H50A . . 107.7 ?
    C51 C50 H50A . . 107.7 ?
    C52 C50 H50A . . 107.7 ?
    C50 C51 H51A . . 109.5 ?
    C50 C51 H51B . . 109.5 ?
    H51A C51 H51B . . 109.5 ?
    C50 C51 H51C . . 109.5 ?
    H51A C51 H51C . . 109.5 ?
    H51B C51 H51C . . 109.5 ?
    C50 C52 H52A . . 109.5 ?
    C50 C52 H52B . . 109.5 ?
    H52A C52 H52B . . 109.5 ?
    C50 C52 H52C . . 109.5 ?
    H52A C52 H52C . . 109.5 ?
    H52B C52 H52C . . 109.5 ?
    O1 C53 C54A . . 105.0(3) ?
    O1 C53 C54B . . 104.3(4) ?
    O1 C53 H53A . . 110.8 ?
    C54A C53 H53A . . 110.8 ?
    C54B C53 H53A . . 89.0 ?
    O1 C53 H53B . . 110.8 ?
    C54A C53 H53B . . 110.8 ?
    C54B C53 H53B . . 130.7 ?
    H53A C53 H53B . . 108.8 ?
    O1 C53 H53C . . 110.9 ?
    C54A C53 H53C . . 130.0 ?
    C54B C53 H53C . . 110.9 ?
    H53B C53 H53C . . 87.9 ?
    O1 C53 H53D . . 110.9 ?
    C54A C53 H53D . . 88.6 ?
    C54B C53 H53D . . 110.9 ?
    H53A C53 H53D . . 126.8 ?
    H53C C53 H53D . . 108.9 ?
    C53 C54A C55A . . 102.9(3) ?
    C53 C54A H54A . . 111.2 ?
    C55A C54A H54A . . 111.2 ?
    C53 C54A H54B . . 111.2 ?
    C55A C54A H54B . . 111.2 ?
    H54A C54A H54B . . 109.1 ?
    C56 C55A C54A . . 101.9(4) ?
    C56 C55A H55A . . 111.4 ?
    C54A C55A H55A . . 111.4 ?
    C56 C55A H55B . . 111.4 ?
    C54A C55A H55B . . 111.4 ?
    H55A C55A H55B . . 109.3 ?
    C55B C54B C53 . . 102.7(5) ?
    C55B C54B H54C . . 111.2 ?
    C53 C54B H54C . . 111.2 ?
    C55B C54B H54D . . 111.2 ?
    C53 C54B H54D . . 111.2 ?
    H54C C54B H54D . . 109.1 ?
    C56 C55B C54B . . 101.3(5) ?
    C56 C55B H55C . . 111.5 ?
    C54B C55B H55C . . 111.5 ?
    C56 C55B H55D . . 111.5 ?
    C54B C55B H55D . . 111.5 ?
    H55C C55B H55D . . 109.3 ?
    O1 C56 C55A . . 105.2(3) ?
    O1 C56 C55B . . 105.2(4) ?
    O1 C56 H56A . . 110.7 ?
    C55A C56 H56A . . 110.7 ?
    C55B C56 H56A . . 87.5 ?
    O1 C56 H56B . . 110.7 ?
    C55A C56 H56B . . 110.7 ?
    C55B C56 H56B . . 131.1 ?
    H56A C56 H56B . . 108.8 ?
    O1 C56 H56C . . 110.7 ?
    C55A C56 H56C . . 131.1 ?
    C55B C56 H56C . . 110.7 ?
    H56B C56 H56C . . 86.5 ?
    O1 C56 H56D . . 110.7 ?
    C55A C56 H56D . . 87.5 ?
    C55B C56 H56D . . 110.7 ?
    H56A C56 H56D . . 127.7 ?
    H56C C56 H56D . . 108.8 ?
    C1 N1 C3 . . 118.7(2) ?
    C1 N1 Cr1 . . 109.93(19) ?
    C3 N1 Cr1 . . 131.32(19) ?
    C2 N2 C15 . . 120.3(2) ?
    C2 N2 Cr1 . . 110.54(19) ?
    C15 N2 Cr1 . . 128.58(18) ?
    C27 N3 C29 . . 116.0(2) ?
    C27 N3 Cr2 . . 111.96(19) ?
    C29 N3 Cr2 . . 131.64(18) ?
    C28 N4 C41 . . 115.3(2) ?
    C28 N4 Cr2 . . 111.59(18) ?
    C41 N4 Cr2 . . 132.33(19) ?
    C53 O1 C56 . . 109.0(2) ?
    C53 O1 Cr2 . . 127.10(16) ?
    C56 O1 Cr2 . . 123.88(16) ?
    Cr2 Cl2 Cr1 . . 81.29(3) ?
    Cr2 Cl3 Cr1 . . 81.07(2) ?
    Cr2 Cl4 Cr1 . . 80.30(3) ?
    N2 Cr1 N1 . . 81.95(10) ?
    N2 Cr1 Cl1 . . 92.03(7) ?
    N1 Cr1 Cl1 . . 90.83(7) ?
    N2 Cr1 Cl3 . . 92.11(7) ?
    N1 Cr1 Cl3 . . 97.04(7) ?
    Cl1 Cr1 Cl3 . . 171.55(3) ?
    N2 Cr1 Cl2 . . 172.58(7) ?
    N1 Cr1 Cl2 . . 98.48(8) ?
    Cl1 Cr1 Cl2 . . 95.36(3) ?
    Cl3 Cr1 Cl2 . . 80.48(3) ?
    N2 Cr1 Cl4 . . 99.39(7) ?
    N1 Cr1 Cl4 . . 178.63(8) ?
    Cl1 Cr1 Cl4 . . 88.84(3) ?
    Cl3 Cr1 Cl4 . . 83.22(3) ?
    Cl2 Cr1 Cl4 . . 80.24(3) ?
    N3 Cr2 N4 . . 81.34(10) ?
    N3 Cr2 O1 . . 93.49(9) ?
    N4 Cr2 O1 . . 93.29(8) ?
    N3 Cr2 Cl2 . . 96.39(7) ?
    N4 Cr2 Cl2 . . 95.80(7) ?
    O1 Cr2 Cl2 . . 167.46(6) ?
    N3 Cr2 Cl3 . . 95.48(7) ?
    N4 Cr2 Cl3 . . 176.21(8) ?
    O1 Cr2 Cl3 . . 88.96(6) ?
    Cl2 Cr2 Cl3 . . 82.45(3) ?
    N3 Cr2 Cl4 . . 178.65(7) ?
    N4 Cr2 Cl4 . . 97.66(7) ?
    O1 Cr2 Cl4 . . 87.47(6) ?
    Cl2 Cr2 Cl4 . . 82.78(3) ?
    Cl3 Cr2 Cl4 . . 85.48(3) ?
    Cl7 C58 Cl8 . . 112.1(3) ?
    Cl7 C58 H58A . . 109.2 ?
    Cl8 C58 H58A . . 109.2 ?
    Cl7 C58 H58B . . 109.2 ?
    Cl8 C58 H58B . . 109.2 ?
    H58A C58 H58B . . 107.9 ?
    Cl10 C59 Cl9 . . 110.9(3) ?
    Cl10 C59 H59A . . 109.5 ?
    Cl9 C59 H59A . . 109.5 ?
    Cl10 C59 H59B . . 109.5 ?
    Cl9 C59 H59B . . 109.5 ?
    H59A C59 H59B . . 108.0 ?
    Cl12 C60 Cl11 . . 112.0(3) ?
    Cl12 C60 H60A . . 109.2 ?
    Cl11 C60 H60A . . 109.2 ?
    Cl12 C60 H60B . . 109.2 ?
    Cl11 C60 H60B . . 109.2 ?
    H60A C60 H60B . . 107.9 ?
    Cl13 C61 Cl14 . . 117.7(5) ?
    Cl13 C61 H61A . . 107.9 ?
    Cl14 C61 H61A . . 107.9 ?
    Cl13 C61 H61B . . 107.9 ?
    Cl14 C61 H61B . . 107.9 ?
    H61A C61 H61B . . 107.2 ?
    Cl6A C57 Cl5 . . 112.5(5) ?
    Cl6B C57 Cl5 . . 114.1(5) ?
    Cl6A C57 H57A . . 109.1 ?
    Cl6B C57 H57A . . 90.2 ?
    Cl5 C57 H57A . . 109.1 ?
    Cl6A C57 H57B . . 109.1 ?
    Cl6B C57 H57B . . 123.9 ?
    Cl5 C57 H57B . . 109.1 ?
    H57A C57 H57B . . 107.8 ?
    Cl6A C57 H57C . . 125.5 ?
    Cl6B C57 H57C . . 108.7 ?
    Cl5 C57 H57C . . 108.7 ?
    H57B C57 H57C . . 88.6 ?
    Cl6A C57 H57D . . 91.2 ?
    Cl6B C57 H57D . . 108.7 ?
    Cl5 C57 H57D . . 108.7 ?
    H57A C57 H57D . . 125.0 ?
    H57C C57 H57D . . 107.6 ?
data_global
_journal_date_recd_electronic     2009-10-21
_journal_date_accepted     2009-11-09
_journal_name_full     'Acta Crystallographica, Section E'
_journal_year     2009
_journal_volume     65
_journal_issue     12
_journal_page_first     m1574
_journal_page_last     m1574
_journal_paper_category     QM
_journal_coeditor_code     IM2155
_publ_contact_author_name     'Stephan Peitz'
_publ_contact_author_address
;
 Leibniz-Institut f\"ur Katalyse e. V.
 an der Universit\"at Rostock
 Albert-Einstein-Strasse 29a
 18059 Rostock
 Germany
;
_publ_contact_author_email     stephan.peitz@catalysis.de
_publ_contact_author_fax     '0381 1281 51133'
_publ_contact_author_phone     '0381 1281 133'
_publ_section_title
;\
Bis[<i>N</i>,<i>N</i>'-bis(2,6-diisopropylphenyl)ethane-1,2-diimine]-\
1\k^2^<i>N</i>,<i>N</i>';2\k^2^<i>N</i>,<i>N</i>'-tri-\m-trichlorido-\
1:2\k^6^<i>Cl</i>:<i>Cl</i>-\
chlorido-1\k<i>Cl</i>-tetrahydrofuran-2\k<i>O</i>-dichromium(II)
dichloromethane 4.5-solvate
;
loop_
    _publ_author_name
    _publ_author_address
    'Peitz, Stephan'
;
Leibniz-Institut f\"ur Katalyse e. V. an der Universit\"at Rostock
Albert-Einstein-Strasse 29a
18059 Rostock
Germany
;
    'Peulecke, Normen'
;
Leibniz-Institut f\"ur Katalyse e. V. an der Universit\"at Rostock
Albert-Einstein-Strasse 29a
18059 Rostock
Germany
;
    'M\"uller, Bernd H.'
;
Leibniz-Institut f\"ur Katalyse e. V. an der Universit\"at Rostock
Albert-Einstein-Strasse 29a
18059 Rostock
Germany
;
    'Spannenberg, Anke'
;
Leibniz-Institut f\"ur Katalyse e. V. an der Universit\"at Rostock
Albert-Einstein-Strasse 29a
18059 Rostock
Germany
;
    'Rosenthal, Uwe'
;
Leibniz-Institut f\"ur Katalyse e. V. an der Universit\"at Rostock
Albert-Einstein-Strasse 29a
18059 Rostock
Germany
;
