# Supplementary material for: Bis[N,N′-bis­(2,6-diisopropyl­phen­yl)ethane-1,2-diimine]-1κ2 N,N′;2κ2 N,N′-tri-μ-trichlorido-1:2κ6 Cl:Cl-chlorido-1κCl-tetra­hydro­furan-2κO-dichromium(II) dichloro­methane 4.5-solvate
Source: Acta Crystallogr Sect E Struct Rep Online. 2009 Nov 14;65(Pt 12):m1574. doi: 10.1107/S1600536809047266 (PMC2972152; doi:10.1107/S1600536809047266)
Supplement: Supplementary file 2 [file e-65-m1574-Isup2.hkl]

# 
# h,k,l, Fc-squared, Fo-squared, sigma(Fo-squared) and status flag 
# 
data_I
_shelx_title ' ks765m in P2(1)/c' 
_shelx_refln_list_code          4 
_shelx_F_calc_maximum      372.63 
_exptl_crystal_F_000      3028.00 
_reflns_d_resolution_high  0.8255 
 
loop_ 
 _symmetry_equiv_pos_as_xyz 
 'x, y, z' 
 '-x, y+1/2, -z+1/2' 
 '-x, -y, -z' 
 'x, -y-1/2, z-1/2' 
 
_cell_length_a    18.2545 
_cell_length_b    15.4111 
_cell_length_c    27.3121 
_cell_angle_alpha  90.000 
_cell_angle_beta  105.160 
_cell_angle_gamma  90.000 
 
_shelx_F_squared_multiplier     1.000 
 
loop_ 
 _refln_index_h 
 _refln_index_k 
 _refln_index_l 
 _refln_F_squared_calc 
 _refln_F_squared_meas 
 _refln_F_squared_sigma 
 _refln_observed_status 
   2   0   0    62300.04    67342.65   1129.30 o 
   3   0   0    13952.14    11129.92    185.04 o 
   4   0   0    44581.39    57711.81    406.06 o 
   5   0   0    26768.99    27364.62    606.53 o 
   6   0   0    17757.72    20099.00    400.73 o 
   7   0   0     1544.48      968.78     98.37 o 
   8   0   0    13936.52    13820.85    148.68 o 
   9   0   0       12.61      134.94     98.36 o 
  10   0   0    33702.18    34013.91    453.24 o 
  11   0   0     9298.71     8903.72    122.63 o 
  12   0   0     7055.27     7688.84    144.20 o 
  13   0   0    12254.69    12324.51    256.69 o 
  14   0   0     9361.20     8991.64    177.82 o 
  15   0   0     7566.76     7352.95    110.63 o 
  16   0   0     9580.00     9992.42    292.73 o 
  17   0   0       54.20       74.98    118.77 o 
  18   0   0     1326.30     1441.11    127.40 o 
  19   0   0       65.10       68.15    116.46 o 
  20   0   0      206.44      295.26    122.20 o 
  21   0   0       69.88      156.59    127.36 o 
   1   1   0    71242.66    56582.77    570.04 o 
   2   1   0    21878.09    19098.30    283.04 o 
   3   1   0     9548.38     8565.86    117.09 o 
   4   1   0    22283.65    20612.60    291.65 o 
   5   1   0    36911.99    43714.81    235.65 o 
   6   1   0     1823.04     1830.03     69.75 o 
   7   1   0     7605.87     7894.84    101.46 o 
   8   1   0     2374.52     2545.50     76.40 o 
   9   1   0     3511.58     3285.06     74.29 o 
  10   1   0     7387.03     7904.59    101.91 o 
  11   1   0       39.05       50.69     71.27 o 
  12   1   0     9192.01     8407.92     85.14 o 
  13   1   0     1516.19     1526.84     78.81 o 
  14   1   0     4281.02     4322.74     83.12 o 
  15   1   0      270.60      151.23    100.15 o 
  16   1   0     1372.11     1187.75     83.85 o 
  17   1   0      130.01      186.50     72.10 o 
  18   1   0      171.33       92.46     78.26 o 
  19   1   0       48.53      121.03     86.44 o 
  20   1   0       15.65       -9.42     91.43 o 
  21   1   0      106.29       43.52     83.49 o 
   0   2   0    20358.19    11434.90    214.11 o 
   1   2   0     3500.25     6537.69    120.35 o 
   2   2   0      153.40      132.56     64.81 o 
   3   2   0      556.34      310.86     76.43 o 
   4   2   0    97294.75   111484.91   1273.14 o 
   5   2   0    27064.27    26408.71    205.79 o 
   6   2   0      833.14     1482.53     69.99 o 
   7   2   0      990.53      905.94     71.99 o 
   8   2   0    19139.81    19475.66    183.36 o 
   9   2   0     1896.19     2098.95     72.19 o 
  10   2   0     1779.57     1724.40     74.72 o 
  11   2   0     4733.87     4791.07    104.35 o 
  12   2   0      604.02      613.41     66.77 o 
  13   2   0      154.86      202.25     71.25 o 
  14   2   0     1673.02     1564.54     76.00 o 
  15   2   0     1967.60     1879.51     79.21 o 
  16   2   0     6304.48     6009.94    119.74 o 
  17   2   0        8.58      -50.75     84.50 o 
  18   2   0     3557.07     3366.22     86.38 o 
  19   2   0      123.62      124.76     92.03 o 
  20   2   0      465.22      524.34     93.01 o 
  21   2   0      214.01      334.35    109.71 o 
   1   3   0      471.17      978.38     72.35 o 
   2   3   0      100.84      195.64     67.25 o 
   3   3   0    24895.19    31168.30    278.08 o 
   4   3   0    27560.27    26864.32    266.88 o 
   5   3   0    17910.55    17509.38    119.03 o 
   6   3   0     5444.49     6396.78    105.37 o 
   7   3   0    18762.44    18865.86    126.20 o 
   8   3   0     1452.28     1621.12    132.21 o 
   9   3   0     3393.95     3322.81     75.08 o 
  10   3   0      427.53      589.48     73.67 o 
  11   3   0      918.98      920.71     62.47 o 
  12   3   0      897.90      879.06     67.12 o 
  13   3   0     2071.17     1873.48     79.52 o 
  14   3   0      600.41      573.31     73.92 o 
  15   3   0     2170.32     2252.31     72.88 o 
  16   3   0     4955.25     4859.67     99.98 o 
  17   3   0     3673.64     3575.11    100.29 o 
  18   3   0      457.72      443.41     84.71 o 
  19   3   0       15.83       60.62     88.40 o 
  20   3   0       98.66      102.20     91.51 o 
  21   3   0      543.94      599.17    105.10 o 
   0   4   0    11932.45    14386.18    211.75 o 
   1   4   0      114.75      273.20     70.35 o 
   2   4   0     3353.65     3687.03     85.94 o 
   3   4   0       12.63      296.84     78.17 o 
   4   4   0     9716.79    11132.62    114.40 o 
   5   4   0     1014.32     1105.41     70.02 o 
   6   4   0      895.86      974.55     71.23 o 
   7   4   0      701.67      975.14    101.61 o 
   8   4   0     1668.36     1675.54     71.74 o 
   9   4   0      967.58     1060.23     71.51 o 
  10   4   0     5040.49     5114.34     85.29 o 
  11   4   0     1284.70     1562.88     72.86 o 
  12   4   0       64.67       60.00     74.38 o 
  13   4   0      255.28      266.73     75.58 o 
  14   4   0     1620.54     1477.52     70.88 o 
  15   4   0     4451.00     4219.80     85.85 o 
  16   4   0      241.13      298.97     74.52 o 
  17   4   0      274.40      242.09     77.75 o 
  18   4   0      172.65      182.81     85.07 o 
  19   4   0      415.42      400.19     77.67 o 
  20   4   0      346.85      246.29     93.70 o 
   1   5   0    16998.33    17456.53    176.49 o 
   2   5   0        2.13      247.38     73.95 o 
   3   5   0      305.01      179.33     65.73 o 
   4   5   0     2271.07     2401.70     78.03 o 
   5   5   0      577.76      652.24     69.25 o 
   6   5   0     4525.67     4805.71     84.87 o 
   7   5   0     1695.72     1334.73     67.62 o 
   8   5   0     2277.27     2678.22     78.28 o 
   9   5   0     5589.73     5064.85     73.72 o 
  10   5   0     3978.57     4405.91     79.61 o 
  11   5   0        2.36       63.47     68.65 o 
  12   5   0     1253.48     1491.52     98.51 o 
  13   5   0     5988.90     6199.17     91.77 o 
  14   5   0      307.53      346.33     71.95 o 
  15   5   0      733.27      737.94     83.67 o 
  16   5   0       11.74       75.55     72.37 o 
  17   5   0      420.03      475.71     82.68 o 
  18   5   0      109.37      114.29     86.88 o 
  19   5   0        1.20       29.16     96.00 o 
  20   5   0      269.01      317.19     95.64 o 
   0   6   0     1934.71     1930.49    106.75 o 
   1   6   0     9830.56    10021.18    120.60 o 
   2   6   0      379.04      894.42     74.65 o 
   3   6   0     2827.51     3094.49     80.14 o 
   4   6   0      174.92      328.78     62.29 o 
   5   6   0     1565.70     1772.40     72.10 o 
   6   6   0     8827.27     8835.35     96.34 o 
   7   6   0     1666.41     1756.65     74.46 o 
   8   6   0     3587.51     3553.86     80.53 o 
   9   6   0     1921.95     2242.25     70.67 o 
  10   6   0     3708.82     3806.00     76.07 o 
  11   6   0    10137.10     9918.86    160.03 o 
  12   6   0        1.76       66.69     77.37 o 
  13   6   0     4732.70     4784.85     86.12 o 
  14   6   0      349.36      349.63     84.79 o 
  15   6   0     1862.93     1811.59     78.75 o 
  16   6   0       11.62       58.63     81.34 o 
  17   6   0       30.38       93.99     83.37 o 
  18   6   0        6.32       76.96     79.00 o 
  19   6   0      196.51      263.43     84.02 o 
  20   6   0      367.21      399.65     98.16 o 
   1   7   0     9980.51     8724.80     96.66 o 
   2   7   0        5.15       87.06     63.03 o 
   3   7   0        2.86      219.50     64.32 o 
   4   7   0    12710.70    13241.78    139.03 o 
   5   7   0      108.19      117.39     70.42 o 
   6   7   0      427.73      483.44     72.24 o 
   7   7   0      319.10      425.76     67.64 o 
   8   7   0     1012.49     1197.89     67.19 o 
   9   7   0     4000.52     3652.86     88.32 o 
  10   7   0     1412.84     1583.71     70.89 o 
  11   7   0        1.78       57.61     71.63 o 
  12   7   0    10013.96     9893.65    152.27 o 
  13   7   0      940.08      832.10     71.13 o 
  14   7   0     8560.78     8009.19    215.45 o 
  15   7   0        4.47       88.73     84.43 o 
  16   7   0     1666.19     1589.08     90.41 o 
  17   7   0       32.72      111.47     89.27 o 
  18   7   0       33.39       62.76     85.52 o 
  19   7   0      110.49      182.58     89.87 o 
   0   8   0    11908.51    11739.56    195.00 o 
   1   8   0      945.54     1153.27     71.23 o 
   2   8   0    55852.13    56452.36    473.47 o 
   3   8   0       74.90      144.65     70.81 o 
   4   8   0      744.91      872.82     68.68 o 
   5   8   0     2809.34     2607.30     77.95 o 
   6   8   0       19.91       22.75     71.69 o 
   7   8   0      257.25      308.17     68.35 o 
   8   8   0     9312.14     9846.32     95.20 o 
   9   8   0     1688.31     1586.94     77.31 o 
  10   8   0      157.76      153.84     67.08 o 
  11   8   0       39.83       51.13     69.26 o 
  12   8   0      586.02      682.84     86.26 o 
  13   8   0     4076.55     4339.39     90.49 o 
  14   8   0     1557.58     1495.50     74.77 o 
  15   8   0     1024.02      964.11     82.36 o 
  16   8   0       67.48       63.97     88.54 o 
  17   8   0      185.21      267.04     83.71 o 
  18   8   0       68.77       69.53     91.50 o 
  19   8   0      171.44      318.25    102.11 o 
   1   9   0    13830.80    12533.58    112.05 o 
   2   9   0     2884.42     2897.22     70.44 o 
   3   9   0     1041.08      919.21     61.97 o 
   4   9   0       28.63      122.86     68.19 o 
   5   9   0      263.18      291.80     68.10 o 
   6   9   0     1484.47     1674.99     77.12 o 
   7   9   0      838.59      786.60     72.23 o 
   8   9   0      328.65      278.85     67.54 o 
   9   9   0       31.49       18.31     75.54 o 
  10   9   0     1826.16     2127.05     77.93 o 
  11   9   0     1387.87     1396.83     81.99 o 
  12   9   0        7.18       69.20     86.22 o 
  13   9   0     1425.89     1495.52     87.25 o 
  14   9   0      713.85      734.27    101.68 o 
  15   9   0      247.90      269.21     84.46 o 
  16   9   0      181.99      170.00     79.64 o 
  17   9   0      114.61      206.01    103.31 o 
  18   9   0      600.35      566.84     90.71 o 
   0  10   0     6306.88     6814.94    125.72 o 
   1  10   0      458.05      555.69     63.63 o 
   2  10   0    23163.99    24473.58    236.75 o 
   3  10   0     3270.77     2954.20     74.32 o 
   4  10   0       43.42      142.60     78.53 o 
   5  10   0     1417.80     1364.07     73.32 o 
   6  10   0     2733.35     2366.65     73.15 o 
   7  10   0      816.35     1028.17     78.20 o 
   8  10   0       28.91      148.43     68.87 o 
   9  10   0     1332.74     1209.70     76.35 o 
  10  10   0      399.74      398.70     80.69 o 
  11  10   0     2860.55     3019.79     89.71 o 
  12  10   0      127.46      145.24     83.63 o 
  13  10   0     2180.28     2119.07    103.45 o 
  14  10   0        9.91       -0.19     93.62 o 
  15  10   0      210.27      352.90     86.58 o 
  16  10   0      335.76      285.58     96.13 o 
  17  10   0      841.10      788.87     91.34 o 
  18  10   0      135.52      223.98    104.07 o 
   1  11   0     3613.81     3166.84     79.57 o 
   2  11   0     2210.37     1922.40     84.27 o 
   3  11   0     1486.62     1448.26     78.45 o 
   4  11   0      994.90     1202.49     85.62 o 
   5  11   0      104.15      128.48     71.28 o 
   6  11   0     2291.26     2075.16     82.43 o 
   7  11   0     1105.66     1285.73     81.01 o 
   8  11   0      118.52      103.42     75.04 o 
   9  11   0      141.17      140.17     75.82 o 
  10  11   0     2794.12     2802.80    100.86 o 
  11  11   0     1118.54     1114.93     86.79 o 
  12  11   0     4402.21     3857.54    112.56 o 
  13  11   0      695.78      851.89     78.00 o 
  14  11   0     1857.17     1964.46     83.09 o 
  15  11   0       88.57       47.27    100.91 o 
  16  11   0      391.19      491.27     93.40 o 
  17  11   0       31.81       89.21     92.11 o 
   0  12   0      195.94      287.26    110.24 o 
   1  12   0     1060.11      831.38     84.30 o 
   2  12   0     2032.06     1781.40     73.50 o 
   3  12   0       67.50      137.35     83.09 o 
   4  12   0     2291.90     2221.52     98.06 o 
   5  12   0      213.19      237.09     85.18 o 
   6  12   0      944.53     1065.02     81.42 o 
   7  12   0       74.11       68.38     85.23 o 
   8  12   0      673.79      580.14     78.46 o 
   9  12   0       96.51      143.20     83.62 o 
  10  12   0        4.12       36.56     96.86 o 
  11  12   0     1104.10     1301.06     93.50 o 
  12  12   0     1502.19     1486.39     91.85 o 
  13  12   0     1820.56     2027.03     90.98 o 
  14  12   0       52.49      124.24     89.91 o 
  15  12   0     1041.55     1139.27    100.78 o 
  16  12   0       16.84       51.51     88.36 o 
   1  13   0        9.07       95.22     79.49 o 
   2  13   0      402.40      423.03     86.65 o 
   3  13   0      136.65      183.19     80.60 o 
   4  13   0      914.12      844.81     82.84 o 
   5  13   0     2005.77     1841.52     90.91 o 
   6  13   0        0.81       55.99     94.61 o 
   7  13   0      337.24      274.04     79.25 o 
   8  13   0      120.87      290.58     91.98 o 
   9  13   0      185.75      159.85     92.92 o 
  10  13   0      324.62      342.05     96.26 o 
  11  13   0        2.04      -10.91     97.37 o 
  12  13   0        4.60       69.11     88.65 o 
  13  13   0      174.01      181.54     90.12 o 
  14  13   0      252.49      278.56     94.58 o 
  15  13   0       88.18      155.42     97.27 o 
   0  14   0     1572.48     1751.19    139.05 o 
   1  14   0      662.24      654.37     83.43 o 
   2  14   0      348.25      417.68     83.95 o 
   3  14   0      483.58      544.59     84.44 o 
   4  14   0      638.61      728.75     92.47 o 
   5  14   0     2081.99     1951.74     85.34 o 
   6  14   0      408.52      386.30     82.58 o 
   7  14   0      362.96      514.41     88.18 o 
   8  14   0       11.16       67.65     82.93 o 
   9  14   0     1768.45     1789.81     93.54 o 
  10  14   0      167.79      191.55     88.11 o 
  11  14   0     2220.16     2406.83     93.87 o 
  12  14   0      131.37      180.85     97.51 o 
  13  14   0      910.34      969.86     97.58 o 
  14  14   0       10.39       25.76     97.65 o 
   1  15   0      462.82      407.88     75.22 o 
   2  15   0        0.51      187.43     86.88 o 
   3  15   0       61.01       49.24     77.61 o 
   4  15   0      794.23      876.31     81.52 o 
   5  15   0        0.32      -26.29     84.21 o 
   6  15   0     1109.63     1237.74     93.45 o 
   7  15   0      368.38      311.73     91.84 o 
   8  15   0      944.33     1069.91     96.78 o 
   9  15   0       93.19      180.34     89.49 o 
  10  15   0      423.38      342.68     86.93 o 
  11  15   0      300.79      245.48    102.08 o 
  12  15   0     1538.36     1527.19    105.33 o 
   0  16   0     1806.61     1789.12    137.18 o 
   1  16   0     1184.56     1202.08     87.87 o 
   2  16   0      281.99      266.86     91.31 o 
   3  16   0      641.27      507.47     84.41 o 
   4  16   0      227.32      240.78     92.95 o 
   5  16   0      326.49      395.54     94.81 o 
   6  16   0      569.47      633.49     95.87 o 
   7  16   0      211.20      268.28     91.40 o 
   8  16   0      178.05      145.17     93.03 o 
   9  16   0        8.29       61.56     95.85 o 
  10  16   0      119.81      180.61     91.69 o 
   1  17   0     3633.45     3676.16    103.22 o 
   2  17   0       39.64       10.42     91.18 o 
   3  17   0      585.92      603.78     87.84 o 
   4  17   0      724.49      716.62     93.75 o 
   5  17   0        1.65       77.37     89.81 o 
   6  17   0       44.02       67.79     99.61 o 
   7  17   0        5.97       64.53    101.41 o 
   8  17   0      210.14      217.69     97.44 o 
   0  18   0     5426.04     4960.16    158.03 o 
   1  18   0       74.49       48.89     90.74 o 
   2  18   0     2753.49     2794.15    106.91 o 
   3  18   0     1070.74     1115.71     99.33 o 
   4  18   0      307.98      435.94    104.12 o 
   5  18   0      382.32      349.21     91.22 o 
 -21   1   1     1567.59     1547.30     94.36 o 
 -20   1   1      720.01      649.76     87.17 o 
 -19   1   1        1.70       -6.06     86.50 o 
 -18   1   1      564.99      610.28     88.32 o 
 -17   1   1     2356.44     2338.38     89.61 o 
 -16   1   1     1152.78     1080.68    103.19 o 
 -15   1   1     4987.64     4970.82    101.75 o 
 -14   1   1     3875.16     3572.17     75.39 o 
 -13   1   1      932.74      725.07     67.65 o 
 -12   1   1     8298.37     8183.45     85.11 o 
 -11   1   1     3278.64     3289.96     71.10 o 
 -10   1   1     8646.65     8357.65     88.93 o 
  -9   1   1    11172.63    11471.75    165.35 o 
  -8   1   1      901.32     1088.72     65.99 o 
  -7   1   1    20435.40    21707.59    219.80 o 
  -6   1   1    33019.34    32058.83    216.38 o 
  -5   1   1    16370.06    17462.58    170.26 o 
  -4   1   1      543.79      659.59     66.43 o 
  -3   1   1    12712.97    16636.07    154.41 o 
  -2   1   1    22608.64    29154.46    233.98 o 
  -1   1   1    58751.70    56493.32    443.28 o 
   0   1   1      116.30      123.93     60.57 o 
   1   1   1    80722.30    96853.52   1429.03 o 
   2   1   1        7.41      135.11     59.50 o 
   3   1   1    13423.80    12789.24    127.42 o 
   4   1   1    52388.66    51775.25    650.48 o 
   5   1   1    30463.22    31420.55    303.48 o 
   6   1   1      116.60      131.55     67.02 o 
   7   1   1    37373.48    36097.33    361.82 o 
   8   1   1        3.85       73.73     61.00 o 
   9   1   1      450.03      554.49     64.90 o 
  10   1   1     3679.40     4115.34     83.03 o 
  11   1   1     2813.10     2594.49     76.21 o 
  12   1   1     2507.97     2528.83     72.15 o 
  13   1   1     2084.70     2159.33     80.93 o 
  14   1   1     3188.75     3288.78     86.28 o 
  15   1   1     6274.32     6358.75    186.52 o 
  16   1   1      431.42      467.45     71.05 o 
  17   1   1     3668.45     3410.74     80.12 o 
  18   1   1       24.97        2.90     83.07 o 
  19   1   1      892.40      982.03     88.63 o 
  20   1   1       28.74       72.58     88.03 o 
  21   1   1     2385.94     2123.59     96.06 o 
 -21   2   1      358.28      266.50    102.31 o 
 -20   2   1     1752.08     1581.06     94.34 o 
 -19   2   1      189.77      188.57     82.07 o 
 -18   2   1       46.38       70.58     72.29 o 
 -17   2   1      193.46      229.21     74.68 o 
 -16   2   1     3286.99     3094.21    104.35 o 
 -15   2   1      405.06      427.19     74.54 o 
 -14   2   1     4700.13     4702.39     83.01 o 
 -13   2   1     4829.13     4787.82     74.54 o 
 -12   2   1      126.97      254.67     68.12 o 
 -11   2   1    21689.95    21620.19    164.57 o 
 -10   2   1     2320.26     2089.16     75.85 o 
  -9   2   1      159.34      249.86     57.84 o 
  -8   2   1     5160.02     4826.05     79.36 o 
  -7   2   1     3063.53     3914.81     80.84 o 
  -6   2   1     4548.60     5078.05     84.90 o 
  -5   2   1     2099.68     1940.69     75.41 o 
  -4   2   1    17179.29    21087.99    244.79 o 
  -3   2   1     2406.23     1990.80    155.33 o 
  -2   2   1     3524.94     4487.39    100.78 o 
  -1   2   1      963.60     1438.33     81.53 o 
   0   2   1    24765.34    26694.12    414.02 o 
   1   2   1    18573.34    17881.92    178.06 o 
   2   2   1       41.75       77.34     67.98 o 
   3   2   1    36262.51    41839.96    349.76 o 
   4   2   1    24262.06    27356.64    158.44 o 
   5   2   1    14835.33    16071.55    198.20 o 
   6   2   1     6356.94     6787.67     86.32 o 
   7   2   1     6937.60     7522.92     82.01 o 
   8   2   1     2709.35     2678.66     69.73 o 
   9   2   1     1065.47     1035.37     66.50 o 
  10   2   1     1915.72     1968.80     75.79 o 
  11   2   1     7241.98     6746.27    104.64 o 
  12   2   1     4577.44     4222.11     81.48 o 
  13   2   1      216.31      224.02     70.65 o 
  14   2   1     3770.30     3470.33     85.81 o 
  15   2   1       85.01      160.55     75.62 o 
  16   2   1     2894.66     2709.96     77.14 o 
  17   2   1      251.73      237.65     76.64 o 
  18   2   1       14.96       37.12     80.19 o 
  19   2   1        5.79       11.78     79.72 o 
  20   2   1     1008.81      973.39     85.63 o 
  21   2   1       36.84       88.18     97.65 o 
 -21   3   1     2556.90     2389.67     92.68 o 
 -20   3   1      361.53      319.48     91.98 o 
 -19   3   1     1898.18     1784.07     92.21 o 
 -18   3   1       96.67      139.41     88.86 o 
 -17   3   1      283.24      331.87    100.55 o 
 -16   3   1      248.26      317.63     78.04 o 
 -15   3   1        7.64       51.40     74.15 o 
 -14   3   1       21.45       42.74     65.11 o 
 -13   3   1      744.22      639.49     76.42 o 
 -12   3   1     2372.23     2217.73     77.64 o 
 -11   3   1     1772.51     1647.27     71.13 o 
 -10   3   1     3650.54     3763.88     83.32 o 
  -9   3   1     9282.70     8134.99     91.15 o 
  -8   3   1    36674.36    37037.13    540.00 o 
  -7   3   1      528.50      528.66     73.21 o 
  -6   3   1    23683.79    24838.98    174.21 o 
  -5   3   1      386.82      434.60     67.87 o 
  -4   3   1     1189.93     1522.64     78.81 o 
  -3   3   1    16513.35    21007.89    180.15 o 
  -2   3   1    15186.69    13389.89    190.94 o 
  -1   3   1     1582.99     2046.45     84.14 o 
   0   3   1    15427.07    17321.48    150.05 o 
   1   3   1    14115.42    16982.96    147.60 o 
   2   3   1     8866.87     8434.16    113.30 o 
   3   3   1    33938.39    32586.39    454.35 o 
   4   3   1     9610.93     9660.77    118.93 o 
   5   3   1    13874.09    13756.02    134.80 o 
   6   3   1    12083.25    11838.38    101.28 o 
   7   3   1     5336.22     4247.73     78.39 o 
   8   3   1        4.30       84.02     66.34 o 
   9   3   1     4707.42     5126.56     89.49 o 
  10   3   1     2830.92     2906.24     89.36 o 
  11   3   1     3466.71     3487.44     84.02 o 
  12   3   1       51.62       83.35     68.81 o 
  13   3   1     2590.38     2711.79     82.25 o 
  14   3   1       10.96       69.71     77.57 o 
  15   3   1       56.00       61.16     85.50 o 
  16   3   1     1227.73     1231.04     98.89 o 
  17   3   1     2823.79     2476.02     87.45 o 
  18   3   1       12.78       44.96     73.53 o 
  19   3   1      141.12      146.01     75.47 o 
  20   3   1      807.50      856.15     94.67 o 
 -21   4   1      788.33      645.75     89.57 o 
 -20   4   1      585.23      591.81     99.45 o 
 -19   4   1      914.65      921.72     82.53 o 
 -18   4   1      882.32      858.87     81.94 o 
 -17   4   1      750.39      692.63     82.05 o 
 -16   4   1     1186.63      956.87     89.42 o 
 -15   4   1      882.37      832.23     82.74 o 
 -14   4   1     5356.59     5186.93     85.28 o 
 -13   4   1      183.67      103.68     81.10 o 
 -12   4   1      235.27      275.12     69.88 o 
 -11   4   1     5131.70     5193.01     78.31 o 
 -10   4   1    14012.89    14223.58    169.12 o 
  -9   4   1    12745.47    12451.22    119.11 o 
  -8   4   1       17.46       93.32     63.65 o 
  -7   4   1    34934.49    34289.58    348.01 o 
  -6   4   1     9834.05     9176.50    114.81 o 
  -5   4   1    26035.45    25667.06    139.44 o 
  -4   4   1      116.80      341.30     75.60 o 
  -3   4   1    18479.32    21405.66    153.22 o 
  -2   4   1     5673.42     7103.68     98.53 o 
  -1   4   1       27.55      233.15     66.95 o 
   0   4   1    20017.59    22063.98    203.43 o 
   1   4   1      426.91      532.47     69.35 o 
   2   4   1     1595.63     2016.15     72.62 o 
   3   4   1     4033.34     3955.88     85.42 o 
   4   4   1    12445.79    13178.19    117.84 o 
   5   4   1     1971.51     1658.61     74.74 o 
   6   4   1    12635.32    12434.15    103.48 o 
   7   4   1      239.83      325.88     66.09 o 
   8   4   1    43549.48    42175.94    285.13 o 
   9   4   1       63.07       94.49     70.66 o 
  10   4   1     5983.87     5747.43     79.79 o 
  11   4   1      352.17      330.59     74.44 o 
  12   4   1       10.93       37.75     69.95 o 
  13   4   1       14.09       80.62     68.65 o 
  14   4   1      147.69      187.33     78.08 o 
  15   4   1      454.02      457.86     81.21 o 
  16   4   1     2377.83     2514.34     84.23 o 
  17   4   1      305.94      283.65     75.16 o 
  18   4   1      804.43      842.60     97.33 o 
  19   4   1      259.89      202.67     78.58 o 
  20   4   1       38.21       37.36     88.86 o 
 -20   5   1       87.81       65.73     89.72 o 
 -19   5   1      143.11      182.90     89.87 o 
 -18   5   1      942.78      905.37     79.50 o 
 -17   5   1      137.74       65.54     86.63 o 
 -16   5   1      553.15      624.11     84.84 o 
 -15   5   1       44.12       33.82     80.06 o 
 -14   5   1      100.49      101.96     75.08 o 
 -13   5   1       13.48       61.85     73.19 o 
 -12   5   1    21682.31    21600.99    173.35 o 
 -11   5   1      352.35      446.12     74.85 o 
 -10   5   1    16402.75    16127.02    150.62 o 
  -9   5   1      374.15      336.96     65.83 o 
  -8   5   1    10478.54    10725.38     97.60 o 
  -7   5   1     1603.13     2067.62     78.25 o 
  -6   5   1    10817.18    11988.17    104.27 o 
  -5   5   1     1444.98     1591.32     75.34 o 
  -4   5   1    12505.56    14088.30    113.03 o 
  -3   5   1     2631.15     2009.21     74.12 o 
  -2   5   1    18287.17    19793.48    145.28 o 
  -1   5   1    11841.32    13486.49    113.88 o 
   0   5   1     3694.35     5024.12     85.81 o 
   1   5   1    10203.66     8936.63    101.69 o 
   2   5   1     5618.41     5736.64     85.39 o 
   3   5   1    14611.20    12985.02    107.17 o 
   4   5   1     3209.99     3930.99     82.67 o 
   5   5   1    22347.76    22408.63    122.53 o 
   6   5   1      511.35      721.86     76.88 o 
   7   5   1     6618.21     6763.68     84.95 o 
   8   5   1      352.82      256.78     58.85 o 
   9   5   1      307.18      437.01     62.72 o 
  10   5   1     4529.82     4729.91     78.06 o 
  11   5   1     2087.25     2023.82     74.56 o 
  12   5   1      303.12      341.42     77.45 o 
  13   5   1     1807.11     1606.15     71.75 o 
  14   5   1      368.65      386.04     71.87 o 
  15   5   1      632.04      649.61     78.55 o 
  16   5   1      228.77      277.42     75.00 o 
  17   5   1        2.30       13.54     83.54 o 
  18   5   1       23.85       50.93     91.41 o 
  19   5   1        0.30       14.31     90.01 o 
  20   5   1       27.26      116.67     95.28 o 
 -20   6   1      454.48      471.12     95.77 o 
 -19   6   1      349.41      327.44     97.01 o 
 -18   6   1      433.86      544.53     84.05 o 
 -17   6   1       17.50       11.99     74.72 o 
 -16   6   1     1041.71     1113.35     86.46 o 
 -15   6   1     1123.14     1213.58     70.03 o 
 -14   6   1     1005.57     1088.36     94.96 o 
 -13   6   1     1430.70     1553.09     71.50 o 
 -12   6   1     1539.53     1804.88     80.58 o 
 -11   6   1    10154.41    10872.11    137.64 o 
 -10   6   1     1175.15     1192.07     69.41 o 
  -9   6   1     2693.20     2467.68     75.04 o 
  -8   6   1     4210.27     4377.42     80.37 o 
  -7   6   1       99.60      188.56     71.43 o 
  -6   6   1    17672.92    17462.07    170.60 o 
  -5   6   1     1174.06     1342.07     66.35 o 
  -4   6   1     7998.65     7368.51     86.44 o 
  -3   6   1      841.11      758.21     74.12 o 
  -2   6   1    17925.17    16782.96    117.12 o 
  -1   6   1     2131.92     1940.04     70.39 o 
   0   6   1       44.91       37.68     68.87 o 
   1   6   1     1236.71     1191.28     64.03 o 
   2   6   1    33797.47    34597.16    388.14 o 
   3   6   1     1299.65     1026.16     75.41 o 
   4   6   1    18733.64    19920.03    214.68 o 
   5   6   1     2833.11     3580.36     80.46 o 
   6   6   1      478.32      534.78     68.91 o 
   7   6   1     2886.98     3149.78     86.68 o 
   8   6   1      292.22      359.01     71.66 o 
   9   6   1      812.95      740.37     63.14 o 
  10   6   1       59.85       64.58     70.35 o 
  11   6   1     6747.50     6189.79    117.79 o 
  12   6   1     2383.36     2412.14     69.79 o 
  13   6   1     2142.61     2207.74     97.01 o 
  14   6   1     1131.09     1055.79     82.99 o 
  15   6   1      520.81      504.38     78.65 o 
  16   6   1     1326.23     1385.34     93.31 o 
  17   6   1      230.73      250.36     85.37 o 
  18   6   1       58.71       96.43     87.57 o 
  19   6   1      197.59      243.74     93.59 o 
  20   6   1      480.64      544.29     89.61 o 
 -19   7   1      848.51      800.97     95.27 o 
 -18   7   1      210.28      237.39     94.48 o 
 -17   7   1      383.52      391.45     97.16 o 
 -16   7   1        3.65       38.45     85.73 o 
 -15   7   1      524.27      543.27     80.40 o 
 -14   7   1     1024.43     1054.91     83.00 o 
 -13   7   1       29.22       68.46     75.92 o 
 -12   7   1     1423.31     1508.08     83.02 o 
 -11   7   1      220.90      233.93     71.32 o 
 -10   7   1     3136.52     3244.81     81.40 o 
  -9   7   1      142.83      232.94     71.48 o 
  -8   7   1     2134.48     1897.78     80.53 o 
  -7   7   1     5969.69     6659.39     88.03 o 
  -6   7   1     4241.54     4308.27     82.92 o 
  -5   7   1      780.62     1145.60     69.46 o 
  -4   7   1     4871.76     4888.38     87.09 o 
  -3   7   1     7463.65     7395.13    101.79 o 
  -2   7   1        0.77      104.33     66.73 o 
  -1   7   1    14519.51    13984.87    108.27 o 
   0   7   1     2304.73     2356.63     75.58 o 
   1   7   1      150.63      431.59     71.78 o 
   2   7   1      109.24      183.19     64.56 o 
   3   7   1     5872.79     5694.58     87.94 o 
   4   7   1     1429.39     1541.32     66.67 o 
   5   7   1     1963.97     2137.53     72.59 o 
   6   7   1     3222.17     3616.79     72.06 o 
   7   7   1       20.94       41.49     71.44 o 
   8   7   1      440.92      412.39     69.70 o 
   9   7   1     1418.88     1633.63     78.18 o 
  10   7   1      521.62      553.96     62.61 o 
  11   7   1       26.14       27.27     72.23 o 
  12   7   1      622.04      701.63     79.50 o 
  13   7   1     2367.48     2532.53     81.03 o 
  14   7   1      959.67     1004.11     98.78 o 
  15   7   1      635.67      702.71     71.27 o 
  16   7   1       10.41       74.26     76.00 o 
  17   7   1        7.74       34.93     77.81 o 
  18   7   1      707.64      761.51     91.88 o 
  19   7   1     1335.35     1333.67     97.57 o 
 -19   8   1       46.66      146.12     89.87 o 
 -18   8   1      132.58      127.29     97.30 o 
 -17   8   1        9.97       65.77     82.90 o 
 -16   8   1      335.13      363.77     94.78 o 
 -15   8   1      475.44      370.81     73.68 o 
 -14   8   1     1207.79     1240.27     81.71 o 
 -13   8   1      182.15      296.29     95.18 o 
 -12   8   1       28.48       87.67     78.25 o 
 -11   8   1      215.41      199.56     83.53 o 
 -10   8   1      306.22      380.50     75.94 o 
  -9   8   1      399.41      469.80     74.61 o 
  -8   8   1     1143.07     1129.65     76.60 o 
  -7   8   1     2465.27     2957.33     78.97 o 
  -6   8   1      167.49      282.12     67.05 o 
  -5   8   1      676.22      710.00     68.64 o 
  -4   8   1      984.44     1164.19     69.99 o 
  -3   8   1      124.15      259.70     70.86 o 
  -2   8   1     6184.56     6715.02    117.39 o 
  -1   8   1       58.77      356.83     72.39 o 
   0   8   1      310.10      812.69     70.64 o 
   1   8   1      212.52      492.62     66.41 o 
   2   8   1     6137.87     6501.86    179.72 o 
   3   8   1     4305.28     4258.88     77.31 o 
   4   8   1      963.90     1250.08     67.56 o 
   5   8   1     9338.54     9739.66     92.57 o 
   6   8   1     2024.43     1916.09     73.65 o 
   7   8   1     2262.46     2087.74     68.08 o 
   8   8   1      305.32      455.96     66.04 o 
   9   8   1     3071.13     3050.46     77.36 o 
  10   8   1     4657.22     4173.62     81.69 o 
  11   8   1     1646.85     1695.03     78.27 o 
  12   8   1       13.25       34.41     74.59 o 
  13   8   1      679.79      710.82     88.57 o 
  14   8   1       25.59      104.73     83.79 o 
  15   8   1      224.20      324.39     78.11 o 
  16   8   1      438.57      466.88     85.61 o 
  17   8   1       20.77      100.38     93.94 o 
  18   8   1      443.34      546.10     93.46 o 
  19   8   1      575.26      613.08    104.13 o 
 -18   9   1       30.88       35.87     99.73 o 
 -17   9   1       27.25      114.62     95.70 o 
 -16   9   1       17.87       53.22     92.12 o 
 -15   9   1      268.89      272.84     79.68 o 
 -14   9   1      185.02      200.58     93.35 o 
 -13   9   1      158.93      216.05     87.88 o 
 -12   9   1      261.27      324.12     87.19 o 
 -11   9   1      882.70      828.12     68.99 o 
 -10   9   1       71.20       62.49     73.45 o 
  -9   9   1       24.59      131.00     80.11 o 
  -8   9   1      659.38      695.14     71.64 o 
  -7   9   1     1103.16     1272.57     69.14 o 
  -6   9   1     1131.72     1003.21     67.38 o 
  -5   9   1     1769.97     1778.83     72.14 o 
  -4   9   1      591.61      807.50     73.58 o 
  -3   9   1     1705.17     1729.73     70.75 o 
  -2   9   1       32.23      174.24     68.82 o 
  -1   9   1     8927.84     9112.92    180.92 o 
   0   9   1     1123.62     1174.87     71.61 o 
   1   9   1        6.61      430.12     74.53 o 
   2   9   1     1968.01     1858.04     77.03 o 
   3   9   1     7071.62     8096.16     92.22 o 
   4   9   1       27.83       63.89     63.83 o 
   5   9   1      127.84      230.35     68.65 o 
   6   9   1     1209.13     1349.69     72.55 o 
   7   9   1     7323.81     6865.65     87.14 o 
   8   9   1        0.38       14.96     74.33 o 
   9   9   1      858.83      916.48     79.30 o 
  10   9   1      180.14      231.34     61.78 o 
  11   9   1      138.97      267.58     85.49 o 
  12   9   1      560.38      542.03     87.32 o 
  13   9   1     1302.03     1258.42     87.10 o 
  14   9   1       53.48       61.49     92.18 o 
  15   9   1     1833.83     1835.41     93.09 o 
  16   9   1        2.90       21.50    105.80 o 
  17   9   1      293.83      239.51     86.83 o 
  18   9   1        0.17       42.59    101.71 o 
 -18  10   1      279.01      336.55    103.71 o 
 -17  10   1       83.33       81.56     93.13 o 
 -16  10   1      121.86       75.92     74.65 o 
 -15  10   1      352.36      500.03     87.60 o 
 -14  10   1       94.64      201.22     87.10 o 
 -13  10   1       96.12      113.01     81.39 o 
 -12  10   1      512.50      588.04     85.86 o 
 -11  10   1      456.25      570.94     79.76 o 
 -10  10   1      656.71      653.15     76.53 o 
  -9  10   1       35.01      133.99     77.82 o 
  -8  10   1      425.67      481.16     78.07 o 
  -7  10   1      945.99      911.54     73.44 o 
  -6  10   1     2099.43     2090.46     71.91 o 
  -5  10   1     4174.90     3744.63     73.97 o 
  -4  10   1      550.21      525.34     75.38 o 
  -3  10   1      588.15      784.08     71.01 o 
  -2  10   1     2310.32     2507.98     87.03 o 
  -1  10   1     5160.20     5544.06     83.74 o 
   0  10   1       67.87      159.65     65.51 o 
   1  10   1     2244.16     2502.30     75.79 o 
   2  10   1      943.15     1290.71     74.47 o 
   3  10   1     9339.15     8968.24    100.94 o 
   4  10   1      798.41      860.92     81.51 o 
   5  10   1     2844.71     3080.50     75.10 o 
   6  10   1      129.68      138.10     70.25 o 
   7  10   1     1959.20     2054.16     70.16 o 
   8  10   1       99.70      113.05     69.43 o 
   9  10   1       47.89       67.08     82.48 o 
  10  10   1      106.05      157.39     77.29 o 
  11  10   1     1547.70     1586.35     86.18 o 
  12  10   1     2105.28     2013.33     92.99 o 
  13  10   1      428.87      418.17     93.11 o 
  14  10   1      620.67      709.66     89.91 o 
  15  10   1        5.83       49.97     81.56 o 
  16  10   1      131.39      198.01     96.69 o 
  17  10   1       16.90       53.78    100.57 o 
 -17  11   1       73.42      100.31    102.20 o 
 -16  11   1       57.34       98.63     84.59 o 
 -15  11   1        7.26       23.56     88.81 o 
 -14  11   1      733.40      658.40     98.40 o 
 -13  11   1      291.17      282.74     88.28 o 
 -12  11   1     2084.10     2096.81     99.48 o 
 -11  11   1     2137.18     2035.53     84.08 o 
 -10  11   1     2842.06     3076.61     94.66 o 
  -9  11   1      256.76      285.20     75.22 o 
  -8  11   1      172.89      260.59     77.97 o 
  -7  11   1       82.24       12.40     70.26 o 
  -6  11   1      504.12      600.05     78.98 o 
  -5  11   1     1706.89     1777.64     72.37 o 
  -4  11   1       65.51       66.09     71.62 o 
  -3  11   1     1324.31     1278.17     78.12 o 
  -2  11   1     1696.33     1525.41     78.70 o 
  -1  11   1       51.54      167.81     75.20 o 
   0  11   1     4951.14     4531.13     85.50 o 
   1  11   1     7027.18     6713.71    109.56 o 
   2  11   1      563.86      594.10     82.50 o 
   3  11   1      872.41     1035.94     73.29 o 
   4  11   1      193.32      314.43     82.94 o 
   5  11   1      125.35      123.61     81.30 o 
   6  11   1      627.29      648.59     67.72 o 
   7  11   1      855.94      872.47     80.54 o 
   8  11   1      645.75      712.46     84.87 o 
   9  11   1       28.94       22.56     81.08 o 
  10  11   1      962.68      887.43     84.33 o 
  11  11   1     1416.32     1649.47     88.14 o 
  12  11   1        2.18       64.58    103.62 o 
  13  11   1     1254.45     1292.84     97.38 o 
  14  11   1        4.25       57.57     79.44 o 
  15  11   1      108.14      148.22     89.58 o 
  16  11   1      131.48      178.42     99.86 o 
  17  11   1      538.27      631.64    103.55 o 
 -16  12   1        2.88      -15.53     96.62 o 
 -15  12   1        5.43       11.77     92.92 o 
 -14  12   1       80.36      202.02     95.37 o 
 -13  12   1     3488.00     3595.52    100.38 o 
 -12  12   1      225.19      211.19     98.47 o 
 -11  12   1     4956.26     5309.63    115.72 o 
 -10  12   1       53.47       45.59     98.89 o 
  -9  12   1     3182.66     2857.61     89.47 o 
  -8  12   1      217.53      323.63     76.92 o 
  -7  12   1        1.90       28.59     71.70 o 
  -6  12   1        0.05       23.19     75.43 o 
  -5  12   1     1077.32      874.40     80.80 o 
  -4  12   1      157.96      112.71     91.92 o 
  -3  12   1      698.28      829.04     78.61 o 
  -2  12   1      242.62      261.80     69.49 o 
  -1  12   1      946.40      990.95     74.47 o 
   0  12   1     2914.44     3111.52     80.25 o 
   1  12   1     1260.43     1413.94     79.76 o 
   2  12   1      796.87      784.14     70.66 o 
   3  12   1      654.94      614.24     73.63 o 
   4  12   1      289.59      194.67     85.76 o 
   5  12   1      210.86      286.89     78.94 o 
   6  12   1       72.61      114.62     84.65 o 
   7  12   1      866.36      690.77     80.98 o 
   8  12   1      396.87      310.79     71.05 o 
   9  12   1     3278.49     3579.24     83.40 o 
  10  12   1     1011.73      946.02     93.59 o 
  11  12   1     1142.43     1048.28     80.66 o 
  12  12   1     1220.82     1300.70     92.21 o 
  13  12   1     1482.56     1472.34     95.76 o 
  14  12   1      912.52     1046.63     92.20 o 
  15  12   1        1.16       58.68     99.66 o 
  16  12   1      224.31      252.63     92.33 o 
 -15  13   1       42.67        5.42     95.55 o 
 -14  13   1     1463.75     1455.69     92.34 o 
 -13  13   1       25.42       62.05     89.65 o 
 -12  13   1     3474.52     3278.46     90.92 o 
 -11  13   1       56.00        1.26     91.89 o 
 -10  13   1     6960.49     6750.41     94.97 o 
  -9  13   1       30.61       32.30     87.41 o 
  -8  13   1     4418.82     4634.32    101.80 o 
  -7  13   1      203.18      148.39     78.18 o 
  -6  13   1     1174.77     1069.66     90.77 o 
  -5  13   1      948.74      985.48     84.27 o 
  -4  13   1       13.59       30.10     77.08 o 
  -3  13   1       46.92       64.86     76.76 o 
  -2  13   1       63.08       64.57     68.10 o 
  -1  13   1      839.45      785.73     81.52 o 
   0  13   1      273.48      171.33     85.20 o 
   1  13   1     1685.04     1844.02     83.39 o 
   2  13   1     1962.32     1907.72     91.28 o 
   3  13   1     2438.40     2636.09    100.09 o 
   4  13   1      541.45      583.73     95.03 o 
   5  13   1       10.43       45.96     69.30 o 
   6  13   1      169.30      102.64     95.72 o 
   7  13   1       61.86       41.51     74.37 o 
   8  13   1      658.27      693.48     81.33 o 
   9  13   1     1767.57     1798.33     84.78 o 
  10  13   1     1100.98     1129.07     90.33 o 
  11  13   1      942.30      968.06     88.08 o 
  12  13   1     2179.27     2322.78     97.62 o 
  13  13   1      654.99      739.53     97.64 o 
  14  13   1      378.07      348.71     94.95 o 
  15  13   1       19.35       80.91     96.40 o 
 -14  14   1       24.56       24.97     96.71 o 
 -13  14   1       73.29      100.09     85.43 o 
 -12  14   1       17.15      -71.13     92.10 o 
 -11  14   1     1449.77     1511.52    105.13 o 
 -10  14   1      787.03      819.09     88.13 o 
  -9  14   1      980.80     1091.37     98.37 o 
  -8  14   1       62.93      119.45     76.03 o 
  -7  14   1     2396.84     2419.47     96.32 o 
  -6  14   1       22.39       81.20     80.63 o 
  -5  14   1       17.19       65.39     81.84 o 
  -4  14   1       15.83      141.96     90.42 o 
  -3  14   1       54.32       82.00     79.08 o 
  -2  14   1       46.31       31.64     73.47 o 
  -1  14   1       37.83       76.59     81.80 o 
   0  14   1      553.34      586.85     89.64 o 
   1  14   1       43.45      272.04     88.35 o 
   2  14   1     2557.25     2354.56     94.12 o 
   3  14   1        0.09       29.97     84.18 o 
   4  14   1     1504.10     1611.82    102.76 o 
   5  14   1      173.40      174.01     93.42 o 
   6  14   1      953.08     1075.67     79.88 o 
   7  14   1        0.73       61.95     87.58 o 
   8  14   1       13.36       17.28     88.85 o 
   9  14   1       15.92      -33.99     90.88 o 
  10  14   1     1038.97     1107.49     88.95 o 
  11  14   1      693.25      722.23     96.83 o 
  12  14   1       26.20       45.01     92.62 o 
  13  14   1      869.77      834.58    102.38 o 
 -12  15   1      159.92      178.42     94.96 o 
 -11  15   1      783.51      758.27     95.12 o 
 -10  15   1      117.93      230.77     96.16 o 
  -9  15   1      474.09      530.01     94.37 o 
  -8  15   1     1591.73     1388.50     84.71 o 
  -7  15   1      250.97      325.08     82.83 o 
  -6  15   1     5877.01     6100.78    108.84 o 
  -5  15   1        1.25      108.38     88.96 o 
  -4  15   1     3763.09     3912.38     97.62 o 
  -3  15   1      158.56      184.37     77.93 o 
  -2  15   1     1552.43     1452.69     85.17 o 
  -1  15   1        0.99        2.67     86.90 o 
   0  15   1      514.10      507.37     82.08 o 
   1  15   1       85.49      159.94     81.55 o 
   2  15   1     7224.49     7288.10    109.66 o 
   3  15   1      910.60      823.20     90.16 o 
   4  15   1     3744.71     3763.12    102.47 o 
   5  15   1     1910.42     1835.83     88.36 o 
   6  15   1     2289.15     2253.90     94.08 o 
   7  15   1      889.92      973.32     93.68 o 
   8  15   1        0.16        4.47     92.72 o 
   9  15   1     1012.31     1061.45     87.05 o 
  10  15   1     1052.84      872.71     98.73 o 
  11  15   1      961.08     1112.59    108.20 o 
  12  15   1       69.37       72.96    102.79 o 
 -11  16   1       29.63       53.57     94.10 o 
 -10  16   1      325.98      204.14     92.16 o 
  -9  16   1       92.25      207.17     93.43 o 
  -8  16   1        6.34       -3.07     92.41 o 
  -7  16   1      758.75      894.50     92.35 o 
  -6  16   1      104.68      115.92     89.68 o 
  -5  16   1     3339.90     3141.43     84.99 o 
  -4  16   1       69.74       62.82     86.83 o 
  -3  16   1      880.36     1141.75     84.79 o 
  -2  16   1        1.17        7.88     85.01 o 
  -1  16   1      149.70      199.27     85.60 o 
   0  16   1      832.91      949.12     87.38 o 
   1  16   1      856.22      821.99     82.82 o 
   2  16   1       19.39       77.98     98.67 o 
   3  16   1     1236.03     1077.52     84.77 o 
   4  16   1       14.90       81.36     93.26 o 
   5  16   1     2645.17     2479.78     98.37 o 
   6  16   1      290.07      310.28     88.75 o 
   7  16   1      141.46      159.28     91.01 o 
   8  16   1      727.40      712.12     84.74 o 
   9  16   1      115.41      129.22     94.59 o 
  10  16   1      878.79      951.95    103.55 o 
  -8  17   1       91.62       60.90     92.61 o 
  -7  17   1       18.31       30.94     95.29 o 
  -6  17   1        6.96       46.24     94.51 o 
  -5  17   1       74.19       67.06     83.80 o 
  -4  17   1      194.12      252.90     87.92 o 
  -3  17   1      178.62      226.73     91.97 o 
  -2  17   1       59.23       76.67    100.41 o 
  -1  17   1      253.12      281.65     91.83 o 
   0  17   1       15.78       60.26     96.42 o 
   1  17   1       67.34      123.17     96.72 o 
   2  17   1       49.29       94.19     91.33 o 
   3  17   1      100.62      273.18     97.47 o 
   4  17   1       29.64       -6.91     92.08 o 
   5  17   1      146.67       78.40     97.99 o 
   6  17   1        9.51      -10.12     94.90 o 
   7  17   1       29.55       93.67     90.42 o 
   8  17   1      214.49      249.89     98.15 o 
  -5  18   1     1080.14      845.73    105.63 o 
  -4  18   1      120.87      196.22     96.92 o 
  -3  18   1      150.19      198.89    103.03 o 
  -2  18   1        5.57      115.46     91.17 o 
  -1  18   1        2.89        8.49    101.44 o 
   0  18   1      142.77      197.09     91.81 o 
   1  18   1      232.99      233.85     96.90 o 
   2  18   1      331.01      371.04    103.13 o 
   3  18   1      505.33      552.36     99.28 o 
   4  18   1       24.94       42.48     97.49 o 
   5  18   1     1334.40     1288.14    101.40 o 
 -21   0   2      417.83      416.85    117.43 o 
 -20   0   2      369.74      451.46    136.95 o 
 -19   0   2     1764.61     1895.13    133.29 o 
 -18   0   2      926.12     1086.16    103.03 o 
 -17   0   2      159.85      229.67    119.08 o 
 -16   0   2      184.00      133.35    113.84 o 
 -15   0   2     5031.42     5123.24    125.70 o 
 -14   0   2       51.64      102.61    106.10 o 
 -13   0   2     6001.05     5358.77    112.43 o 
 -12   0   2     1813.37     2038.32     96.82 o 
 -11   0   2    14169.70    13855.99    217.75 o 
 -10   0   2     4469.33     4669.15    152.26 o 
  -9   0   2     4424.55     4509.27    109.23 o 
  -8   0   2    37659.57    35930.32    812.90 o 
  -7   0   2     4616.84     3535.51    105.09 o 
  -6   0   2     6755.42     5814.22    122.24 o 
  -5   0   2     3640.42     4565.12    131.35 o 
  -4   0   2    11641.46     6565.21    154.57 o 
  -3   0   2      413.08     1559.38    123.05 o 
  -2   0   2    57974.14    59568.05    721.18 o 
  -1   0   2    49798.97    34692.17    706.80 o 
   0   0   2   138853.69    95198.04   2408.07 o 
   1   0   2    42081.57    57155.89   1506.15 o 
   2   0   2    29162.66    28245.38    270.07 o 
   3   0   2    47817.98    44695.41    293.72 o 
   4   0   2       49.71      157.44     99.32 o 
   5   0   2    22538.79    22098.73    486.16 o 
   6   0   2    37857.11    38803.27    597.79 o 
   7   0   2      991.49     1956.45    104.88 o 
   8   0   2    42350.51    42770.56    751.61 o 
   9   0   2    25379.60    23169.18    787.02 o 
  10   0   2     1896.78     2093.33    106.93 o 
  11   0   2     8685.89     8522.01    126.38 o 
  12   0   2    11842.82    10919.98    200.85 o 
  13   0   2       66.24      103.23    120.53 o 
  14   0   2    15223.29    15421.20    424.22 o 
  15   0   2     5290.14     4949.40    142.43 o 
  16   0   2     6432.99     6143.29    265.15 o 
  17   0   2       68.08       15.05    108.81 o 
  18   0   2      611.51      631.09    112.69 o 
  19   0   2        0.51       70.41    116.39 o 
  20   0   2      389.67      418.47    113.07 o 
 -21   1   2      399.74      497.38     90.86 o 
 -20   1   2      563.23      463.62     86.70 o 
 -19   1   2      377.93      401.68     85.72 o 
 -18   1   2        1.94       42.79     86.15 o 
 -17   1   2     1898.77     1887.80     84.84 o 
 -16   1   2      426.47      538.98     88.38 o 
 -15   1   2        2.89       54.96     70.21 o 
 -14   1   2     2240.94     2158.09     81.18 o 
 -13   1   2     1002.93     1073.45     71.67 o 
 -12   1   2     1496.38     1737.49     72.61 o 
 -11   1   2      161.10      718.67     83.41 o 
 -10   1   2     3847.28     3109.16     73.39 o 
  -9   1   2     1671.85     2434.23    145.10 o 
  -8   1   2       41.27      114.11     65.58 o 
  -7   1   2      100.91      262.38     65.50 o 
  -6   1   2     5304.94     6277.35     92.91 o 
  -5   1   2     1481.38     2048.86     80.05 o 
  -4   1   2     2048.68     2436.87     81.61 o 
  -3   1   2     1646.18      607.19     82.01 o 
  -2   1   2     4033.15     4847.17    125.18 o 
  -1   1   2    40106.52    56004.20   1187.44 o 
   0   1   2    36095.48    41865.28    749.48 o 
   1   1   2    30254.46    49515.77    642.81 o 
   2   1   2     1778.13     3306.89     97.64 o 
   3   1   2    29953.77    32236.96    245.17 o 
   4   1   2     8168.15     9748.37    144.16 o 
   5   1   2     9017.76     7719.60    102.98 o 
   6   1   2       98.69       73.17     52.34 o 
   7   1   2      843.44      552.49     64.89 o 
   8   1   2      596.38      842.11     67.34 o 
   9   1   2     2069.27     1764.72     72.83 o 
  10   1   2    10431.92    10070.28    100.90 o 
  11   1   2     3349.57     3418.42     74.79 o 
  12   1   2      210.72      198.28     72.29 o 
  13   1   2    12560.79    11777.83    175.81 o 
  14   1   2     2308.12     2236.97     88.44 o 
  15   1   2     3087.51     3040.56     79.47 o 
  16   1   2        7.77        7.90     74.10 o 
  17   1   2      531.28      477.55     81.12 o 
  18   1   2      169.63      219.63     76.06 o 
  19   1   2        3.64       -6.80     93.39 o 
  20   1   2       13.46       -4.37     80.15 o 
 -21   2   2      766.51      661.77     97.21 o 
 -20   2   2      549.06      566.39     91.73 o 
 -19   2   2       50.43       61.80     91.27 o 
 -18   2   2     2929.19     2865.47     77.99 o 
 -17   2   2      378.46      417.94     86.18 o 
 -16   2   2    11441.53    11185.43    112.67 o 
 -15   2   2       23.75       37.56     75.31 o 
 -14   2   2       23.04       54.62     76.98 o 
 -13   2   2      229.56      388.25     62.78 o 
 -12   2   2     3009.47     3083.06     76.10 o 
 -11   2   2      224.08      326.23     72.78 o 
 -10   2   2       75.60      170.61     58.44 o 
  -9   2   2    10482.08    10801.39     97.86 o 
  -8   2   2     3321.23     3434.36     81.60 o 
  -7   2   2    30062.08    30140.34    305.06 o 
  -6   2   2    16740.93    17702.33    184.10 o 
  -5   2   2       98.28      939.42    106.16 o 
  -4   2   2    81386.54    96711.84    475.12 o 
  -3   2   2    84625.48    98080.37    805.12 o 
  -2   2   2       45.59      595.54     80.65 o 
  -1   2   2    14850.65    11894.17    155.27 o 
   1   2   2     4099.43     2822.76     94.98 o 
   2   2   2     1699.60     2156.19     78.12 o 
   3   2   2     3379.25     2536.63     77.09 o 
   4   2   2    52357.59    61387.56    515.45 o 
   5   2   2      184.94      114.90     61.00 o 
   6   2   2     4290.33     4889.02     73.75 o 
   7   2   2       82.45       81.86     64.61 o 
   8   2   2       73.60       10.56     69.16 o 
   9   2   2     9610.51    10103.65     91.27 o 
  10   2   2     8505.18     9079.39    121.06 o 
  11   2   2     1416.94     1359.30     68.38 o 
  12   2   2       47.52       72.24     66.09 o 
  13   2   2     2103.31     1911.28     71.89 o 
  14   2   2      369.78      375.80     78.53 o 
  15   2   2      427.63      389.08     72.41 o 
  16   2   2      276.11      236.46     83.19 o 
  17   2   2      418.90      359.86     81.51 o 
  18   2   2      458.13      429.25     85.19 o 
  19   2   2      124.17      184.50     84.50 o 
  20   2   2       89.19       42.54     88.97 o 
 -21   3   2        7.66       32.25     96.08 o 
 -20   3   2     1624.45     1636.11     82.59 o 
 -19   3   2      266.40      286.06     99.51 o 
 -18   3   2       35.15        7.39     88.54 o 
 -17   3   2     5114.20     5008.15     96.49 o 
 -16   3   2       40.87      124.38     77.04 o 
 -15   3   2     1210.38     1104.29     72.99 o 
 -14   3   2      358.48      347.30     69.25 o 
 -13   3   2      106.83      134.09     69.89 o 
 -12   3   2      261.61      308.90     73.20 o 
 -11   3   2      232.11      209.46     67.80 o 
 -10   3   2       90.00      378.81     74.78 o 
  -9   3   2      365.13      222.18     69.88 o 
  -8   3   2     3323.91     3519.25     84.84 o 
  -7   3   2    12217.28    11944.97    105.12 o 
  -6   3   2        7.43      183.45     66.00 o 
  -5   3   2    13672.29    15003.25    118.75 o 
  -4   3   2    11748.16    13494.03    192.47 o 
  -3   3   2    38661.13    33102.81    284.54 o 
  -2   3   2    10106.47    10200.54    126.91 o 
  -1   3   2    14514.59    17507.64    221.48 o 
   0   3   2       68.37       32.63     73.60 o 
   1   3   2    14217.18    12869.85    162.87 o 
   2   3   2     1220.74     1535.01     73.73 o 
   3   3   2    17525.99    18546.25    194.98 o 
   4   3   2    21208.68    22378.18    207.99 o 
   5   3   2    20902.69    21387.90    197.37 o 
   6   3   2      245.64      366.82     66.05 o 
   7   3   2     4164.70     3711.71     77.00 o 
   8   3   2     4082.23     4167.52     72.99 o 
   9   3   2     2272.94     2131.10     74.03 o 
  10   3   2       42.86       20.63     75.93 o 
  11   3   2     1084.56      903.45     79.21 o 
  12   3   2     3107.48     3145.05     74.91 o 
  13   3   2     2758.13     3048.25     87.01 o 
  14   3   2     6297.35     6111.35    134.73 o 
  15   3   2      314.55      212.59     72.81 o 
  16   3   2      831.32      830.22     81.09 o 
  17   3   2       33.40      106.24     92.64 o 
  18   3   2      241.47      242.73     85.60 o 
  19   3   2       87.42      133.03     80.59 o 
  20   3   2      354.20      368.15     94.63 o 
 -21   4   2        4.10        8.19    102.59 o 
 -20   4   2      165.09      190.71     88.12 o 
 -19   4   2      249.91      231.64     77.13 o 
 -18   4   2      879.74      863.93     81.90 o 
 -17   4   2       68.90      168.61     78.13 o 
 -16   4   2       24.11       70.83     70.10 o 
 -15   4   2     2470.48     2266.61     76.93 o 
 -14   4   2       39.40      112.89     70.60 o 
 -13   4   2      625.83      571.67     66.24 o 
 -12   4   2       86.25      176.83     68.83 o 
 -11   4   2      536.28      757.99     81.42 o 
 -10   4   2     3899.92     4075.39     82.35 o 
  -9   4   2     2578.86     2723.92     81.00 o 
  -8   4   2     5699.70     5453.31     86.38 o 
  -7   4   2     8436.96     9285.72    140.23 o 
  -6   4   2      913.79     1076.66     73.88 o 
  -5   4   2      250.92      679.47     65.94 o 
  -4   4   2     2167.15     1836.42     82.27 o 
  -3   4   2    43045.40    46944.42    339.50 o 
  -2   4   2     1252.99      898.37     67.49 o 
  -1   4   2    11823.63    13195.15    121.85 o 
   0   4   2      196.08      363.20     66.76 o 
   1   4   2     5275.84     6077.06     93.97 o 
   2   4   2    31341.98    32412.74    230.63 o 
   3   4   2     1070.89     1568.18     65.17 o 
   4   4   2     1161.60     1232.01     78.79 o 
   5   4   2    10775.83    10840.04    104.63 o 
   6   4   2     6260.73     6618.00     80.59 o 
   7   4   2     1627.55     1648.78     68.47 o 
   8   4   2      135.86      587.15     82.53 o 
   9   4   2      827.69      960.59     68.99 o 
  10   4   2     2644.42     2679.27     70.88 o 
  11   4   2     7262.77     6790.62     96.54 o 
  12   4   2      115.35      167.35     60.76 o 
  13   4   2      364.47      302.75     68.47 o 
  14   4   2      216.89      250.86     70.74 o 
  15   4   2     1860.22     1874.20     89.71 o 
  16   4   2     1343.08     1402.47     75.20 o 
  17   4   2      559.18      425.66     82.91 o 
  18   4   2      302.68      316.86     91.02 o 
  19   4   2      413.30      384.76     85.78 o 
  20   4   2        1.48       15.94     89.28 o 
 -20   5   2     1188.43     1174.62     96.30 o 
 -19   5   2      281.56      234.08     94.39 o 
 -18   5   2      119.43      141.05    104.11 o 
 -17   5   2     2607.83     2534.75     88.05 o 
 -16   5   2     2179.86     2189.11     88.55 o 
 -15   5   2      786.04      821.86     87.20 o 
 -14   5   2        8.08       29.34     67.31 o 
 -13   5   2     1071.52      955.05     74.34 o 
 -12   5   2     3114.95     3536.91     94.51 o 
 -11   5   2     1015.05      995.43     68.13 o 
 -10   5   2     1779.49     2019.48     87.51 o 
  -9   5   2     3354.12     3304.82     81.10 o 
  -8   5   2      696.14      795.82     70.99 o 
  -7   5   2    17675.54    18745.15    184.77 o 
  -6   5   2    11003.66    10826.76    177.35 o 
  -5   5   2       26.65       47.67     70.36 o 
  -4   5   2    18685.52    18438.14    145.09 o 
  -3   5   2      563.31      284.76     69.55 o 
  -2   5   2     9184.70     8903.81    138.81 o 
  -1   5   2      436.89      469.33     70.41 o 
   0   5   2     2012.69     1893.59     72.89 o 
   1   5   2       23.68       45.38     58.30 o 
   2   5   2     1575.23     1773.04     75.85 o 
   3   5   2     3721.90     4398.42     83.92 o 
   4   5   2      674.96      691.43     68.65 o 
   5   5   2    14788.08    13585.96    128.05 o 
   6   5   2      149.16      356.88     63.50 o 
   7   5   2     1385.43     1254.43     62.03 o 
   8   5   2       85.44       76.34     69.74 o 
   9   5   2     4298.20     4591.87     76.05 o 
  10   5   2     5148.23     5256.86     80.86 o 
  11   5   2      421.84      442.01     79.99 o 
  12   5   2     2128.79     1964.27     72.65 o 
  13   5   2     1631.16     1577.55     74.21 o 
  14   5   2      644.10      738.89     80.29 o 
  15   5   2     3936.13     3748.48     86.25 o 
  16   5   2      225.74      157.47     90.24 o 
  17   5   2       13.91       53.37     83.01 o 
  18   5   2       33.80       79.79     92.47 o 
  19   5   2       36.06       59.33     92.13 o 
  20   5   2        2.30       24.03     83.99 o 
 -20   6   2        5.41        9.96     85.66 o 
 -19   6   2      465.98      415.16     91.90 o 
 -18   6   2       46.69       60.96     92.16 o 
 -17   6   2      537.65      544.02     85.69 o 
 -16   6   2       12.77       81.76     75.79 o 
 -15   6   2      120.37      159.61     74.53 o 
 -14   6   2     1560.61     1797.09     90.20 o 
 -13   6   2        1.44      195.07     80.93 o 
 -12   6   2      787.19      767.20     73.66 o 
 -11   6   2     8308.78     9508.24     96.39 o 
 -10   6   2     1524.85     1532.74     75.38 o 
  -9   6   2     9092.80     9110.57     90.92 o 
  -8   6   2       91.68      361.49    107.95 o 
  -7   6   2     6360.92     7041.59     96.48 o 
  -6   6   2     7453.25     7976.79    140.97 o 
  -5   6   2     8500.03     8929.92    122.81 o 
  -4   6   2      111.84      117.99     68.87 o 
  -3   6   2     1862.37     2007.40     71.96 o 
  -2   6   2    10992.04    13057.63    126.81 o 
  -1   6   2      741.93      809.41     73.90 o 
   0   6   2      540.39      604.36     70.31 o 
   1   6   2      203.88      104.75     66.09 o 
   2   6   2     1771.34     2083.03     69.26 o 
   3   6   2    12078.97    11834.17    174.41 o 
   4   6   2      446.03      473.65     65.93 o 
   5   6   2       74.91       36.03     69.89 o 
   6   6   2     1605.10     1679.49     71.28 o 
   7   6   2     5811.51     5435.91     93.21 o 
   8   6   2     1635.44     1869.94     66.15 o 
   9   6   2     4302.13     3870.95     74.70 o 
  10   6   2     1753.40     1733.64     70.08 o 
  11   6   2     4707.74     4829.76     88.36 o 
  12   6   2      157.64      134.80     70.11 o 
  13   6   2     8172.93     8280.77    149.34 o 
  14   6   2       74.06       82.99     75.92 o 
  15   6   2      268.01      309.31     78.00 o 
  16   6   2      741.41      650.55     87.41 o 
  17   6   2       45.80       79.11     85.25 o 
  18   6   2      321.04      373.54     89.44 o 
  19   6   2     1057.64     1046.25     79.79 o 
 -20   7   2      231.92      257.86     96.20 o 
 -19   7   2      256.53      299.74     99.23 o 
 -18   7   2       41.68       92.25     84.99 o 
 -17   7   2      213.83      206.19     90.44 o 
 -16   7   2      441.42      495.69     83.40 o 
 -15   7   2      150.64      177.53     70.70 o 
 -14   7   2       18.36       82.16     81.05 o 
 -13   7   2      438.13      480.42     81.67 o 
 -12   7   2     4953.87     4943.52     81.46 o 
 -11   7   2     2554.69     2445.11     80.23 o 
 -10   7   2     1695.03     1490.65     68.15 o 
  -9   7   2      422.43      577.07     81.02 o 
  -8   7   2       22.12       46.48     66.33 o 
  -7   7   2     2599.67     2731.61     79.20 o 
  -6   7   2     1800.74     2029.56     69.51 o 
  -5   7   2       17.32      120.12     66.25 o 
  -4   7   2     1190.59     1061.52     75.89 o 
  -3   7   2    15577.82    17104.40    135.65 o 
  -2   7   2      951.79     1211.82     69.27 o 
  -1   7   2    31051.64    31699.27    168.63 o 
   0   7   2    10092.17     9233.05     95.90 o 
   1   7   2     7981.45     8422.30     95.81 o 
   2   7   2    18127.98    18781.38    192.87 o 
   3   7   2     6674.20     6272.29     83.31 o 
   4   7   2     5005.45     4792.31     81.04 o 
   5   7   2     3734.84     3916.79     72.29 o 
   6   7   2    18549.05    19138.22    172.80 o 
   7   7   2    11788.09    11440.29    111.48 o 
   8   7   2     1879.52     1866.34     72.92 o 
   9   7   2     1176.40     1274.44     77.92 o 
  10   7   2     2378.64     2283.58     76.73 o 
  11   7   2        4.69       -4.39     73.35 o 
  12   7   2    12642.28    12551.80    165.03 o 
  13   7   2     1893.49     2171.64     81.28 o 
  14   7   2     3020.00     2980.86     88.44 o 
  15   7   2     4466.81     4183.48     89.10 o 
  16   7   2     1038.06     1099.35     81.02 o 
  17   7   2     1108.74     1308.14     85.63 o 
  18   7   2      661.32      700.66     97.97 o 
  19   7   2      356.83      349.35    102.03 o 
 -19   8   2       10.70       46.24     85.72 o 
 -18   8   2      931.52     1073.84     92.76 o 
 -17   8   2      315.91      306.41     82.92 o 
 -16   8   2       18.64      -10.11     79.24 o 
 -15   8   2      299.64      345.70     85.48 o 
 -14   8   2      122.30      197.02     71.43 o 
 -13   8   2     3401.42     3280.22    111.40 o 
 -12   8   2     1614.74     1690.78     82.50 o 
 -11   8   2     1199.43     1300.71     80.16 o 
 -10   8   2      805.92      872.27     71.93 o 
  -9   8   2        1.04       56.21     74.05 o 
  -8   8   2      823.19      857.39     65.47 o 
  -7   8   2      171.86      190.50     63.82 o 
  -6   8   2     3737.81     3505.01     80.60 o 
  -5   8   2     1805.48     1779.38     76.73 o 
  -4   8   2     1300.78      922.75     70.17 o 
  -3   8   2     1257.81     1248.87     70.40 o 
  -2   8   2    11733.48    11545.86     97.48 o 
  -1   8   2    21230.49    22769.11    301.64 o 
   0   8   2    19393.80    18115.87    191.50 o 
   1   8   2    21217.24    20566.68    219.03 o 
   2   8   2     9406.42     8719.23    105.57 o 
   3   8   2     6869.23     6883.44     89.07 o 
   4   8   2     4675.89     4661.01     77.34 o 
   5   8   2      121.82      195.93     59.39 o 
   6   8   2    14019.78    14128.40    100.82 o 
   7   8   2     1389.75     1633.42     75.74 o 
   8   8   2       50.13       97.44     73.26 o 
   9   8   2     1850.13     1785.83     75.34 o 
  10   8   2      201.57      142.70     69.28 o 
  11   8   2     3073.81     3116.88     97.71 o 
  12   8   2     5975.72     5189.12    114.20 o 
  13   8   2      398.90      350.68     70.58 o 
  14   8   2     7120.34     6905.60     87.03 o 
  15   8   2      584.02      538.60     80.07 o 
  16   8   2     2047.07     1956.84     79.03 o 
  17   8   2        3.09       23.02     80.39 o 
  18   8   2      104.71      120.78     95.43 o 
 -19   9   2     2071.91     2077.58    101.66 o 
 -18   9   2       32.27       86.27     99.29 o 
 -17   9   2      277.44      251.20     81.59 o 
 -16   9   2      231.02      257.51     91.18 o 
 -15   9   2      235.95      285.31     89.57 o 
 -14   9   2      105.93      172.68     99.61 o 
 -13   9   2       90.69      117.35     87.65 o 
 -12   9   2      256.11      170.39     77.52 o 
 -11   9   2       77.61      194.00     75.10 o 
 -10   9   2      409.91      407.00     77.92 o 
  -9   9   2       63.84      111.95     73.05 o 
  -8   9   2        8.12       42.43     75.65 o 
  -7   9   2       48.93       79.77     69.69 o 
  -6   9   2      555.49      471.26     66.10 o 
  -5   9   2     1368.72     1173.87     75.26 o 
  -4   9   2     5419.07     5197.30     87.50 o 
  -3   9   2     5507.66     5973.28     84.71 o 
  -2   9   2    12215.61    11995.42    138.91 o 
  -1   9   2    10723.77    12207.09    171.37 o 
   0   9   2      524.46      550.24     73.16 o 
   1   9   2    21414.27    22750.40    272.59 o 
   2   9   2     1243.18     1195.65     68.53 o 
   3   9   2     5065.57     4971.40     84.98 o 
   4   9   2     1318.27     1376.34     65.69 o 
   5   9   2      571.00      632.14     67.18 o 
   6   9   2     4270.58     4117.12     76.80 o 
   7   9   2       17.14      152.22     63.64 o 
   8   9   2     1396.09     1136.94     79.19 o 
   9   9   2     3948.72     4087.37     91.75 o 
  10   9   2      289.02      335.86     78.92 o 
  11   9   2     6607.30     6269.56    106.33 o 
  12   9   2      290.02      275.31     88.27 o 
  13   9   2     5811.01     5791.63     96.55 o 
  14   9   2       91.21       90.41     80.69 o 
  15   9   2     1127.61     1227.47     99.22 o 
  16   9   2       74.99       31.00    108.17 o 
  17   9   2      122.51      106.85    104.41 o 
  18   9   2      393.30      399.49    109.51 o 
 -18  10   2     1348.25     1529.37     95.06 o 
 -17  10   2      159.07      178.90     98.14 o 
 -16  10   2     2331.72     2452.63     99.55 o 
 -15  10   2       12.47       51.50     81.67 o 
 -14  10   2      736.04      702.22     94.46 o 
 -13  10   2      956.98      923.50     93.95 o 
 -12  10   2      567.47      617.49     97.34 o 
 -11  10   2      828.26      882.13     70.34 o 
 -10  10   2      965.91      850.26     81.70 o 
  -9  10   2     5095.70     5055.89     85.72 o 
  -8  10   2     3169.62     2909.83     83.20 o 
  -7  10   2       15.87       76.39     67.10 o 
  -6  10   2      893.34      892.81     66.68 o 
  -5  10   2     1322.74     1397.21     77.57 o 
  -4  10   2     4011.90     4211.99     82.68 o 
  -3  10   2     5840.68     5741.51     88.88 o 
  -2  10   2     7155.83     6807.73     86.93 o 
  -1  10   2    12176.05    12156.03    202.89 o 
   0  10   2     4299.21     3626.03     78.30 o 
   1  10   2      521.17      471.62     73.75 o 
   2  10   2      494.18      571.17     67.26 o 
   3  10   2     2641.59     2528.09     73.49 o 
   4  10   2     3574.69     3438.13     88.67 o 
   5  10   2      440.65      504.71     67.60 o 
   6  10   2       56.17      228.35     70.47 o 
   7  10   2        8.20       39.14     71.76 o 
   8  10   2       53.14      119.06     69.30 o 
   9  10   2     3199.70     3259.77     87.59 o 
  10  10   2     5479.75     5289.19    117.03 o 
  11  10   2       39.46      128.23     67.13 o 
  12  10   2     2319.02     2377.28     84.44 o 
  13  10   2     1971.52     1727.46     78.44 o 
  14  10   2      166.74      232.08     84.63 o 
  15  10   2       65.64      122.27     82.35 o 
  16  10   2       42.33       39.08     95.39 o 
  17  10   2      735.20      851.22    101.93 o 
 -17  11   2      466.80      479.91    101.14 o 
 -16  11   2      100.05      154.27     98.09 o 
 -15  11   2     1503.14     1653.58     92.50 o 
 -14  11   2       93.41      150.40     96.70 o 
 -13  11   2      214.09      173.09     87.67 o 
 -12  11   2     1900.78     2027.61     82.46 o 
 -11  11   2     1966.50     1829.65     76.23 o 
 -10  11   2     1679.76     1806.38     86.76 o 
  -9  11   2        1.00       42.59     82.04 o 
  -8  11   2      114.86      200.44     79.95 o 
  -7  11   2     2546.01     2825.06     84.58 o 
  -6  11   2     2611.17     3246.45     93.76 o 
  -5  11   2      289.38      303.63     72.31 o 
  -4  11   2     1306.95     1020.00     83.64 o 
  -3  11   2      328.38      357.72     80.13 o 
  -2  11   2     2106.95     2009.47     79.78 o 
  -1  11   2     3039.17     3353.85     82.61 o 
   0  11   2     3184.44     3247.90     83.58 o 
   1  11   2       32.86       90.42     71.11 o 
   2  11   2     8075.67     8547.51    101.05 o 
   3  11   2      670.55      945.06     73.45 o 
   4  11   2     6927.80     6866.58     90.20 o 
   5  11   2      856.36      763.97     77.79 o 
   6  11   2      119.12      211.97     83.47 o 
   7  11   2      108.17      157.17     90.99 o 
   8  11   2     2136.68     1973.81     79.21 o 
   9  11   2      205.86      216.79     76.73 o 
  10  11   2     5631.88     5595.33    105.04 o 
  11  11   2       71.22       79.78     98.20 o 
  12  11   2     5089.11     5496.79     99.04 o 
  13  11   2       24.68       65.16     95.31 o 
  14  11   2      400.16      426.23     84.07 o 
  15  11   2       15.86       28.17     85.56 o 
  16  11   2      304.21      338.24    100.40 o 
 -16  12   2      101.46      137.29     95.10 o 
 -15  12   2       64.50      120.26     94.67 o 
 -14  12   2      783.45      736.08     95.94 o 
 -13  12   2      604.87      639.97     80.90 o 
 -12  12   2      980.64     1158.36     91.58 o 
 -11  12   2      536.69      587.95     83.57 o 
 -10  12   2      344.16      408.26     95.34 o 
  -9  12   2      898.10      918.11     90.77 o 
  -8  12   2      759.47      753.68     80.40 o 
  -7  12   2     1021.18     1062.36     69.16 o 
  -6  12   2     2465.19     2357.81     80.14 o 
  -5  12   2     1069.48     1309.07     71.00 o 
  -4  12   2       73.53      146.95     85.46 o 
  -3  12   2     1204.54     1068.49     82.79 o 
  -2  12   2      168.05      171.53     74.09 o 
  -1  12   2       38.11       77.39     72.64 o 
   0  12   2     1136.93     1091.71     79.15 o 
   1  12   2      214.30      230.09     70.64 o 
   2  12   2      181.49      179.72     73.73 o 
   3  12   2     2375.25     2157.26     83.75 o 
   4  12   2      798.01      801.00     93.14 o 
   5  12   2      419.61      507.35     75.95 o 
   6  12   2      142.01      196.39     81.40 o 
   7  12   2        6.15       99.12     85.79 o 
   8  12   2       89.33       76.79     77.80 o 
   9  12   2      120.52      124.44     89.55 o 
  10  12   2      249.31      156.75     81.21 o 
  11  12   2     1411.66     1449.11     97.25 o 
  12  12   2       21.24       92.35     85.99 o 
  13  12   2     2318.38     2359.13     85.53 o 
  14  12   2     1053.70     1076.51     85.97 o 
  15  12   2     1113.34     1162.54     90.91 o 
 -15  13   2       15.95       23.32    101.56 o 
 -14  13   2      454.05      473.37     93.64 o 
 -13  13   2       12.51       33.89     91.02 o 
 -12  13   2        1.92       73.86     89.32 o 
 -11  13   2       55.91       69.05     87.03 o 
 -10  13   2      908.65     1220.12    101.08 o 
  -9  13   2     2931.16     2855.45     95.63 o 
  -8  13   2       14.54       72.17     83.44 o 
  -7  13   2      458.48      537.84     77.28 o 
  -6  13   2     2716.31     2771.46     80.21 o 
  -5  13   2       55.53       86.60     83.63 o 
  -4  13   2      952.02     1095.36     79.26 o 
  -3  13   2      216.08      254.90     72.54 o 
  -2  13   2     1806.44     1804.02     81.34 o 
  -1  13   2      522.12      655.87     85.94 o 
   0  13   2       60.35       31.43     79.62 o 
   1  13   2     2379.90     2479.43     92.08 o 
   2  13   2       45.89      136.85     81.59 o 
   3  13   2     1158.43     1275.01    107.77 o 
   4  13   2      862.73      706.21     84.48 o 
   5  13   2      166.00      221.52     77.54 o 
   6  13   2      350.11      386.58     89.36 o 
   7  13   2        2.23       90.27     80.03 o 
   8  13   2      233.07      188.58     85.80 o 
   9  13   2       11.37       34.34     79.05 o 
  10  13   2       98.52      113.70     79.87 o 
  11  13   2       57.44      102.57     91.78 o 
  12  13   2        0.07       29.17     94.14 o 
  13  13   2      132.98      171.05     92.02 o 
  14  13   2      641.15      630.86     95.80 o 
 -14  14   2       81.88       73.86     96.92 o 
 -13  14   2     3578.62     3808.47     97.90 o 
 -12  14   2      507.90      528.96     97.79 o 
 -11  14   2     2116.57     2006.82     90.23 o 
 -10  14   2      777.73      816.09     84.46 o 
  -9  14   2     1485.90     1464.04     90.57 o 
  -8  14   2      750.06      741.71     85.32 o 
  -7  14   2        4.93      102.91     78.72 o 
  -6  14   2      160.71      195.27     76.37 o 
  -5  14   2     2098.16     1977.66     80.65 o 
  -4  14   2      229.62      354.24     85.25 o 
  -3  14   2      654.15      683.15     82.44 o 
  -2  14   2      190.25      276.50     96.51 o 
  -1  14   2      376.10      387.82     83.57 o 
   0  14   2       17.41       95.26     95.49 o 
   1  14   2     5297.66     5225.25    100.68 o 
   2  14   2      484.71      519.54     81.37 o 
   3  14   2     6024.69     5455.46     95.75 o 
   4  14   2      209.74      172.29    100.99 o 
   5  14   2     3450.02     3677.11     89.97 o 
   6  14   2      236.95      276.86     86.69 o 
   7  14   2       61.86       41.57     87.14 o 
   8  14   2       28.46       79.98     79.72 o 
   9  14   2      710.05      798.59     92.93 o 
  10  14   2       17.28       81.70     83.01 o 
  11  14   2     4350.91     4166.39    105.46 o 
  12  14   2       92.75      115.98     93.54 o 
  13  14   2      171.69      246.23    101.92 o 
 -12  15   2      917.42      894.16     96.56 o 
 -11  15   2      125.13      101.84     95.91 o 
 -10  15   2      957.64     1008.77     84.55 o 
  -9  15   2        1.55       37.90     84.04 o 
  -8  15   2      599.59      555.85     95.86 o 
  -7  15   2      167.57      207.13     91.63 o 
  -6  15   2       70.66       81.98     93.27 o 
  -5  15   2       33.69       68.73     80.20 o 
  -4  15   2      239.72      313.41     95.02 o 
  -3  15   2       33.36       53.80     82.36 o 
  -2  15   2      166.77      173.31     82.10 o 
  -1  15   2       10.20      -17.05     86.40 o 
   0  15   2     1051.82      996.02     84.43 o 
   1  15   2     2563.37     2780.49     92.76 o 
   2  15   2      675.34      731.92     85.02 o 
   3  15   2     3127.65     2807.05     85.76 o 
   4  15   2      753.38      840.54     90.69 o 
   5  15   2      251.62      385.09     90.78 o 
   6  15   2     1801.02     1628.89     94.12 o 
   7  15   2       19.24       21.22     86.82 o 
   8  15   2        0.10      -46.77     88.27 o 
   9  15   2      344.54      348.47     96.41 o 
  10  15   2     1369.88     1334.35    100.14 o 
  11  15   2      111.20      115.95    107.20 o 
  12  15   2     1313.97     1221.95    104.71 o 
 -11  16   2        9.26      -23.79     98.36 o 
 -10  16   2      142.92       75.73    103.04 o 
  -9  16   2      593.18      542.42     93.69 o 
  -8  16   2       41.11       -4.67     92.71 o 
  -7  16   2     1099.49     1162.93     88.01 o 
  -6  16   2        0.27       44.50     88.94 o 
  -5  16   2     2500.06     2512.89     96.21 o 
  -4  16   2      506.70      565.52     93.16 o 
  -3  16   2      337.65      416.23     84.29 o 
  -2  16   2        6.92       36.57     92.93 o 
  -1  16   2      726.00      631.91     87.09 o 
   0  16   2      830.14      912.97     92.50 o 
   1  16   2      236.67      205.43     91.55 o 
   2  16   2     1765.63     1734.86     94.95 o 
   3  16   2     1917.04     2052.22     96.79 o 
   4  16   2      343.44      431.88     93.67 o 
   5  16   2       27.56       28.62     89.03 o 
   6  16   2       35.36       67.04     85.25 o 
   7  16   2       92.86       79.13     91.48 o 
   8  16   2       96.82      161.09     83.95 o 
   9  16   2      125.51      197.21    100.65 o 
  10  16   2        5.36      101.89     97.04 o 
  -9  17   2        2.49      122.65    104.11 o 
  -8  17   2      416.39      502.03     92.26 o 
  -7  17   2       69.10       86.11     95.70 o 
  -6  17   2     1031.78     1196.40     93.04 o 
  -5  17   2        0.55       31.18     84.86 o 
  -4  17   2      839.67      819.82     93.70 o 
  -3  17   2      398.54      482.05     93.38 o 
  -2  17   2      675.23      689.36     92.00 o 
  -1  17   2     1099.74     1149.22     98.31 o 
   0  17   2      208.52      245.20     94.66 o 
   1  17   2     1682.15     1635.18     94.50 o 
   2  17   2       21.37       69.87     96.95 o 
   3  17   2      269.36      162.27     98.08 o 
   4  17   2      264.61      249.62     83.61 o 
   5  17   2        4.63       10.27     99.16 o 
   6  17   2       75.27      142.55     89.74 o 
   7  17   2       11.61        0.35     96.53 o 
   8  17   2       60.01      115.36    104.22 o 
  -5  18   2       78.81      124.30     99.03 o 
  -4  18   2      835.01      835.25    104.82 o 
  -3  18   2      209.88      374.45     97.13 o 
  -2  18   2     1394.06     1311.74     94.97 o 
  -1  18   2     1111.68     1032.63     98.48 o 
   0  18   2     2333.88     2281.29    100.97 o 
   1  18   2     3089.75     3094.03     97.60 o 
   2  18   2      221.53      217.17     96.65 o 
   3  18   2     2251.77     2032.84    108.46 o 
   4  18   2        1.88       -2.50    103.33 o 
   5  18   2      524.12      539.13     99.61 o 
 -21   1   3      982.94     1119.84     88.60 o 
 -20   1   3      361.85      429.48     90.45 o 
 -19   1   3       79.53      180.70     85.68 o 
 -18   1   3       91.54      110.52     85.66 o 
 -17   1   3     3289.89     3493.13     96.54 o 
 -16   1   3     3474.66     3293.51     74.78 o 
 -15   1   3      402.91      404.96     70.98 o 
 -14   1   3     2119.98     2281.82     79.97 o 
 -13   1   3      249.11      221.58     68.60 o 
 -12   1   3      672.86      619.49     65.78 o 
 -11   1   3    21394.93    21219.39    191.98 o 
 -10   1   3      267.32      259.37     64.37 o 
  -9   1   3    60413.27    60675.51    457.14 o 
  -8   1   3     1780.27     2185.01     71.44 o 
  -7   1   3     7201.98     7358.79     94.37 o 
  -6   1   3       84.49      216.25     66.85 o 
  -5   1   3     4185.81     4499.66     90.15 o 
  -4   1   3     1291.40     1420.76     81.78 o 
  -2   1   3    27379.84    23910.20    271.37 o 
  -1   1   3    39655.84    44825.99    979.36 o 
   0   1   3    28924.63    27782.91    401.28 o 
   1   1   3      196.69      209.46     74.90 o 
   2   1   3     5154.22     4854.11     98.24 o 
   3   1   3    21721.36    23480.80    148.08 o 
   4   1   3     1040.59     1074.18     66.84 o 
   5   1   3     6054.86     6453.99     83.96 o 
   6   1   3     2621.12     2547.32     61.48 o 
   7   1   3        1.85       53.73     63.37 o 
   8   1   3     5685.37     5963.24     82.26 o 
   9   1   3    40242.86    41943.98    270.14 o 
  10   1   3      689.97      959.86     78.07 o 
  11   1   3     1849.57     2117.19     75.89 o 
  12   1   3        5.58        5.29     82.40 o 
  13   1   3     6895.29     6362.38    118.50 o 
  14   1   3     3060.64     3159.84     81.06 o 
  15   1   3       20.50       16.72     72.73 o 
  16   1   3     1300.16     1216.75     73.08 o 
  17   1   3     1038.75     1048.10     86.96 o 
  18   1   3        0.18        4.21     76.43 o 
  19   1   3      179.40      298.05     89.35 o 
  20   1   3      407.25      359.61     89.41 o 
 -21   2   3     1083.24     1107.37     87.96 o 
 -20   2   3      273.49      403.34     82.72 o 
 -19   2   3        0.86       64.68     85.65 o 
 -18   2   3      461.90      422.05     83.55 o 
 -17   2   3     1663.66     1641.80     93.77 o 
 -16   2   3     2237.51     2293.77     81.52 o 
 -15   2   3      741.11      702.64     85.56 o 
 -14   2   3      108.02      175.30     77.20 o 
 -13   2   3     8148.44     7529.21    108.25 o 
 -12   2   3        3.89       48.35     68.52 o 
 -11   2   3      354.20      455.86     68.29 o 
 -10   2   3      579.54      839.10     69.22 o 
  -9   2   3       50.22      192.68     70.93 o 
  -8   2   3    16004.37    15808.70    164.66 o 
  -7   2   3      957.85     1096.05     75.31 o 
  -6   2   3      675.18      638.91     71.21 o 
  -5   2   3    52715.36    53599.57    582.00 o 
  -4   2   3     1371.39     2552.48     85.94 o 
  -3   2   3      498.57      488.23     81.26 o 
  -2   2   3    82445.82    80148.37    708.93 o 
  -1   2   3      717.80      124.15     79.67 o 
   0   2   3        9.37      115.22     76.09 o 
   1   2   3    19304.69    23388.40    171.18 o 
   2   2   3     2622.72     3794.04     81.85 o 
   3   2   3    17270.30    20145.63    202.18 o 
   4   2   3    74528.16    75749.30    533.04 o 
   5   2   3     3216.22     3459.70     80.72 o 
   6   2   3       85.59       50.60     62.96 o 
   7   2   3     3252.24     2975.77     68.71 o 
   8   2   3      463.71      607.97     71.43 o 
   9   2   3     3307.51     3177.07     70.20 o 
  10   2   3      977.72      718.35     77.03 o 
  11   2   3      273.36      272.73     70.78 o 
  12   2   3       19.90       -6.15     72.17 o 
  13   2   3      340.19      285.02     74.74 o 
  14   2   3     1954.06     2044.80     82.00 o 
  15   2   3      793.28      757.77     80.85 o 
  16   2   3       16.21       -0.53     74.28 o 
  17   2   3       29.11      109.50     76.35 o 
  18   2   3       34.85      171.05     84.74 o 
  19   2   3     1329.39     1309.03     71.65 o 
  20   2   3        7.45       78.70    106.64 o 
 -21   3   3      877.53      784.21     91.93 o 
 -20   3   3        0.43      130.00    102.53 o 
 -19   3   3      988.95     1029.68     94.97 o 
 -18   3   3      141.23      193.21    109.72 o 
 -17   3   3     1282.14     1300.55     83.53 o 
 -16   3   3     1124.04     1283.99     90.45 o 
 -15   3   3       13.60       24.51     75.07 o 
 -14   3   3        0.55       69.52     68.77 o 
 -13   3   3     1732.50     1646.70     74.13 o 
 -12   3   3     3421.29     3235.02     74.06 o 
 -11   3   3     1096.58     1200.37     70.62 o 
 -10   3   3    18854.06    19112.03    235.28 o 
  -9   3   3      291.65      192.35     75.51 o 
  -8   3   3     6850.32     7010.04     92.33 o 
  -7   3   3       21.17      209.66     66.11 o 
  -6   3   3     4812.84     4409.12     81.93 o 
  -5   3   3    12811.11    14450.72    118.15 o 
  -4   3   3    10732.17    13307.60    126.37 o 
  -3   3   3     3125.58     5061.71     95.72 o 
  -2   3   3    67516.96    75468.02    506.74 o 
  -1   3   3    23901.42    24503.59    213.41 o 
   0   3   3     2713.08     2687.31     88.08 o 
   1   3   3      198.58      480.46     67.64 o 
   2   3   3     5244.99     5160.87     93.29 o 
   3   3   3    32938.13    35690.66    179.42 o 
   4   3   3    20467.16    19883.91    166.27 o 
   5   3   3     2341.41     2336.89     73.70 o 
   6   3   3      743.80      650.20     65.55 o 
   7   3   3     9960.57     9108.88    101.54 o 
   8   3   3     1822.93     1512.20     69.91 o 
   9   3   3     8465.24     7511.64    134.05 o 
  10   3   3      429.32      548.34     76.93 o 
  11   3   3     1307.06     1367.46     81.03 o 
  12   3   3      344.58      382.92     74.25 o 
  13   3   3      461.99      508.75     78.43 o 
  14   3   3       38.90       11.07     74.62 o 
  15   3   3        3.42       43.43     71.92 o 
  16   3   3        4.49       32.84     82.89 o 
  17   3   3      427.05      523.51     93.07 o 
  18   3   3     1125.94     1116.00     83.39 o 
  19   3   3       20.20      101.82     84.43 o 
  20   3   3      479.03      511.99    101.53 o 
 -21   4   3       45.26       79.34     96.38 o 
 -20   4   3      427.61      504.35     93.09 o 
 -19   4   3       86.23      153.54     93.03 o 
 -18   4   3      859.10      879.33     86.40 o 
 -17   4   3     4446.28     4350.75     93.96 o 
 -16   4   3      118.69      132.53     82.79 o 
 -15   4   3     3700.64     3789.84     80.60 o 
 -14   4   3     2543.59     2632.03     76.53 o 
 -13   4   3      526.40      528.73     73.29 o 
 -12   4   3      940.47      838.34     62.44 o 
 -11   4   3    12749.64    12791.03    108.27 o 
 -10   4   3      539.77      606.03     69.88 o 
  -9   4   3    22632.61    20489.42    124.19 o 
  -8   4   3     1460.57     1687.60     76.40 o 
  -7   4   3    25723.15    28813.97    445.43 o 
  -6   4   3     2202.70     3609.67     82.97 o 
  -5   4   3    18229.29    16587.37    119.62 o 
  -4   4   3     2092.50     1632.73     75.99 o 
  -3   4   3     1248.10     1647.78     79.36 o 
  -2   4   3      373.23     1138.16     77.12 o 
  -1   4   3    55894.28    61226.18    599.35 o 
   0   4   3     8772.00    10994.42    147.07 o 
   1   4   3     3400.04     3708.25     81.39 o 
   2   4   3    16762.94    16893.02    124.17 o 
   3   4   3    16277.55    17749.87    155.15 o 
   4   4   3    32584.77    32372.97    242.59 o 
   5   4   3     4388.04     5241.25     83.34 o 
   6   4   3     5033.75     4606.46     72.82 o 
   7   4   3     8868.32     8972.94     95.56 o 
   8   4   3     4323.87     4290.08     82.63 o 
   9   4   3     5353.33     5732.16     86.99 o 
  10   4   3      356.37      449.46     71.75 o 
  11   4   3       74.60       38.64     68.77 o 
  12   4   3       12.23      -15.40     73.62 o 
  13   4   3      154.01      151.55     63.48 o 
  14   4   3       15.91       20.04     72.85 o 
  15   4   3     1198.43     1278.81     83.71 o 
  16   4   3       37.51       62.16     71.97 o 
  17   4   3      766.05      830.34     89.52 o 
  18   4   3        9.78       31.28     83.18 o 
  19   4   3       14.38      119.98     90.99 o 
  20   4   3      156.80      206.02     91.21 o 
 -20   5   3      599.07      675.02    100.28 o 
 -19   5   3        1.12       -9.76     85.58 o 
 -18   5   3     2596.56     2447.19    101.73 o 
 -17   5   3      656.20      699.51     79.61 o 
 -16   5   3      716.75      694.05     86.78 o 
 -15   5   3      138.38      134.69     81.37 o 
 -14   5   3        4.03       79.54     74.41 o 
 -13   5   3      813.26      730.23     77.29 o 
 -12   5   3    14685.84    14116.60    183.72 o 
 -11   5   3     1370.24     1471.97     77.62 o 
 -10   5   3    12329.30    12072.25    141.40 o 
  -9   5   3     9229.54     8800.17    108.74 o 
  -8   5   3    17499.96    17739.00    169.37 o 
  -7   5   3    19500.54    21288.40    280.09 o 
  -6   5   3     1996.75     1679.38     73.08 o 
  -5   5   3     3099.37     3097.45     75.74 o 
  -4   5   3    25967.84    26029.72    159.73 o 
  -3   5   3     1990.70     1130.92     67.73 o 
  -2   5   3    71491.48    78026.20    439.93 o 
  -1   5   3     5779.58     4936.69     96.49 o 
   0   5   3      388.68      479.82     66.28 o 
   1   5   3     7091.19     7593.87     94.23 o 
   2   5   3    24902.12    24834.91    204.86 o 
   3   5   3    12855.53    14032.87    179.03 o 
   4   5   3     5182.85     4395.72     83.94 o 
   5   5   3     8299.07     8167.17     91.30 o 
   6   5   3     5726.42     4254.42     79.84 o 
   7   5   3      230.61      294.28     70.83 o 
   8   5   3      182.50      161.95     60.13 o 
   9   5   3     1237.07     1623.57     67.70 o 
  10   5   3     2267.49     2234.72     70.58 o 
  11   5   3       31.50       36.40     79.39 o 
  12   5   3      143.25       92.59     66.99 o 
  13   5   3     1151.73     1120.98     71.78 o 
  14   5   3      618.72      648.28     72.36 o 
  15   5   3     3055.77     3130.09     94.70 o 
  16   5   3      254.23      206.70     81.96 o 
  17   5   3      506.31      489.20     84.97 o 
  18   5   3       63.73       82.35     80.44 o 
  19   5   3       53.59       85.44     98.70 o 
 -20   6   3      393.20      351.89     96.04 o 
 -19   6   3       13.45        8.14     89.94 o 
 -18   6   3      833.66      770.34     92.69 o 
 -17   6   3      238.83      361.34     84.40 o 
 -16   6   3      788.99      739.80     86.38 o 
 -15   6   3     1053.43     1032.88     79.14 o 
 -14   6   3      820.30      653.92     77.11 o 
 -13   6   3     8446.15     8024.38    130.54 o 
 -12   6   3     3465.68     3243.03     76.33 o 
 -11   6   3     3704.32     3714.25     81.69 o 
 -10   6   3    12177.09    12599.53    129.36 o 
  -9   6   3     5094.37     5598.54     78.56 o 
  -8   6   3    20115.83    19862.78    166.12 o 
  -7   6   3     2085.22     2132.91     83.76 o 
  -6   6   3     7042.11     7222.31    110.09 o 
  -5   6   3      905.65      761.23     74.71 o 
  -4   6   3     3959.11     4242.98     88.09 o 
  -3   6   3     9241.36     9403.44    119.92 o 
  -2   6   3    20374.70    22993.30    185.91 o 
  -1   6   3    21863.25    23955.78    171.54 o 
   0   6   3    46189.58    45515.27    358.20 o 
   1   6   3     5254.56     4844.91     76.60 o 
   2   6   3     7785.05     7490.38     93.87 o 
   3   6   3    20615.61    19886.20    173.15 o 
   4   6   3       74.36       33.04     66.26 o 
   5   6   3    10144.99    10572.82    111.07 o 
   6   6   3     5367.13     5263.81     78.28 o 
   7   6   3       15.06       22.19     63.47 o 
   8   6   3      915.55      788.46     69.16 o 
   9   6   3     1275.79     1287.34     75.28 o 
  10   6   3     2068.95     2198.37     78.20 o 
  11   6   3      268.46      341.13     68.85 o 
  12   6   3     3436.57     3384.81     85.47 o 
  13   6   3     1144.26     1081.80     70.38 o 
  14   6   3     6303.19     6323.38     94.23 o 
  15   6   3        5.84       23.59     75.49 o 
  16   6   3     1468.81     1568.59     86.24 o 
  17   6   3        0.26      -45.61     85.28 o 
  18   6   3      539.60      626.03     78.60 o 
  19   6   3      309.56      354.60     86.96 o 
 -20   7   3        0.75       30.55     97.30 o 
 -19   7   3      309.82      316.40     84.37 o 
 -18   7   3      980.39     1089.92     96.43 o 
 -17   7   3      167.92      227.21     88.38 o 
 -16   7   3      278.35      278.69     86.24 o 
 -15   7   3        2.44       -3.31     79.65 o 
 -14   7   3     2946.11     3141.37     93.95 o 
 -13   7   3     2242.30     2004.15     75.37 o 
 -12   7   3      739.04      848.12     68.49 o 
 -11   7   3      259.32      305.37     72.08 o 
 -10   7   3       11.90       45.43     63.11 o 
  -9   7   3     9878.15     9079.79     96.25 o 
  -8   7   3       99.94      140.09     75.90 o 
  -7   7   3     1490.32     1537.58     77.90 o 
  -6   7   3     1080.51     1232.25     72.49 o 
  -5   7   3     4569.69     4725.94     83.72 o 
  -4   7   3     1135.03      964.08     75.38 o 
  -3   7   3     1521.21     1673.00     77.87 o 
  -2   7   3    14338.34    14239.73    109.37 o 
  -1   7   3     1270.06     1074.68     71.55 o 
   0   7   3     2162.74     2179.62     76.03 o 
   1   7   3     9237.00     8766.67     96.49 o 
   2   7   3       13.17      185.54     68.56 o 
   3   7   3      382.07      470.54     72.12 o 
   4   7   3     2039.84     2065.41     73.26 o 
   5   7   3       13.50       15.56     63.25 o 
   6   7   3     1592.25     2031.90     65.91 o 
   7   7   3      544.61      809.06     75.70 o 
   8   7   3     1028.40      946.06     63.65 o 
   9   7   3     2247.10     2093.70     79.24 o 
  10   7   3     1955.19     1871.67     93.65 o 
  11   7   3        5.13       19.14     73.15 o 
  12   7   3     1269.90     1247.88     83.94 o 
  13   7   3     2710.31     2490.89     85.51 o 
  14   7   3        7.71       -5.10     87.94 o 
  15   7   3     1172.32     1158.30     89.53 o 
  16   7   3      539.97      539.83     91.21 o 
  17   7   3      128.27      215.48     83.85 o 
  18   7   3      860.83     1028.34     94.31 o 
  19   7   3       16.33       47.54     97.13 o 
 -19   8   3        7.78       28.00     88.60 o 
 -18   8   3       61.05      172.20     86.57 o 
 -17   8   3      325.41      272.63     91.88 o 
 -16   8   3       79.25      105.17     82.27 o 
 -15   8   3       15.42       15.29     80.29 o 
 -14   8   3       74.95      149.82     78.84 o 
 -13   8   3      454.81      431.31     87.57 o 
 -12   8   3       65.03      125.56     73.74 o 
 -11   8   3      909.55      862.70     75.97 o 
 -10   8   3        5.04      120.01     69.82 o 
  -9   8   3       51.98       39.78     74.07 o 
  -8   8   3      351.33      573.01     69.93 o 
  -7   8   3      101.34       90.15     64.92 o 
  -6   8   3     1821.13     2019.37     74.65 o 
  -5   8   3     9120.33     8761.64    152.08 o 
  -4   8   3      165.97      131.67     64.68 o 
  -3   8   3      298.97      250.77     65.31 o 
  -2   8   3     4069.17     4871.05     82.82 o 
  -1   8   3     1815.11     2193.83     79.72 o 
   0   8   3    35986.72    35589.59    204.52 o 
   1   8   3     7036.20     6600.42     89.11 o 
   2   8   3     1380.48     1543.07     72.08 o 
   3   8   3       39.59      200.32     67.92 o 
   4   8   3      247.92      362.03     68.15 o 
   5   8   3    11335.51    11128.30     97.09 o 
   6   8   3     7992.19     8777.38     93.49 o 
   7   8   3      577.70      476.00     66.63 o 
   8   8   3     3705.06     3479.85     82.54 o 
   9   8   3       86.49       83.46     67.95 o 
  10   8   3    10220.56    10636.43    104.37 o 
  11   8   3     4491.40     4321.62     80.48 o 
  12   8   3       47.47      118.41     95.54 o 
  13   8   3     2759.54     2934.09     88.71 o 
  14   8   3      691.73      713.02     79.98 o 
  15   8   3       17.42      -58.65     69.92 o 
  16   8   3     2299.17     2279.49     84.46 o 
  17   8   3      883.55      929.59     86.67 o 
  18   8   3       53.66       70.60    100.06 o 
 -19   9   3       21.43      124.62     92.58 o 
 -18   9   3       29.56      137.36     93.46 o 
 -17   9   3      483.72      528.27     90.06 o 
 -16   9   3        1.20       61.06     89.52 o 
 -15   9   3        7.15       13.08     93.59 o 
 -14   9   3      598.45      563.09     95.27 o 
 -13   9   3      136.96      144.64     88.73 o 
 -12   9   3      186.93      197.66     66.34 o 
 -11   9   3      443.34      554.39     79.97 o 
 -10   9   3      840.56     1018.75     81.45 o 
  -9   9   3     4231.34     4494.15     82.52 o 
  -8   9   3      318.03      294.82     71.27 o 
  -7   9   3     4930.74     4877.62     85.73 o 
  -6   9   3        0.57       84.20     72.97 o 
  -5   9   3      427.04      520.12     82.01 o 
  -4   9   3     1477.42     1736.95     79.85 o 
  -3   9   3     1377.44     1351.15     72.19 o 
  -2   9   3     3364.49     3948.87     83.88 o 
  -1   9   3     1405.72     1326.09     73.17 o 
   0   9   3        0.57       46.79     72.14 o 
   1   9   3     5056.60     4838.56     98.70 o 
   2   9   3      350.98      269.25     68.28 o 
   3   9   3      306.97      403.68     73.07 o 
   4   9   3     2980.77     3018.05     73.21 o 
   5   9   3    12280.99    10755.53     95.96 o 
   6   9   3     2696.38     2855.29     74.72 o 
   7   9   3     3852.68     3839.15     76.90 o 
   8   9   3     2399.76     2646.00     87.90 o 
   9   9   3     5318.75     5011.15     95.97 o 
  10   9   3       98.34      180.61     66.96 o 
  11   9   3      697.34      763.93     73.80 o 
  12   9   3       78.17        0.64     78.56 o 
  13   9   3     1267.16     1206.41     73.03 o 
  14   9   3      169.78      268.58     87.74 o 
  15   9   3     2920.45     2617.39     86.55 o 
  16   9   3       93.97      128.87    100.69 o 
  17   9   3       75.89      201.64    105.78 o 
  18   9   3      182.31      207.19    104.10 o 
 -18  10   3      198.59      322.94    109.89 o 
 -17  10   3       88.32      118.97     87.76 o 
 -16  10   3        1.92       72.21     94.98 o 
 -15  10   3      157.09      144.89     86.33 o 
 -14  10   3       21.67       10.71     79.01 o 
 -13  10   3       26.47       64.22     75.51 o 
 -12  10   3       78.99      112.28     78.25 o 
 -11  10   3       72.38       31.93     85.63 o 
 -10  10   3       60.29      106.02     78.08 o 
  -9  10   3      404.12      391.68     79.69 o 
  -8  10   3       77.32       79.32     77.09 o 
  -7  10   3      391.74      589.54     77.18 o 
  -6  10   3     3020.47     2691.70     82.89 o 
  -5  10   3     3112.79     3365.28     89.89 o 
  -4  10   3       39.63       59.34     74.04 o 
  -3  10   3     5702.13     5699.64     85.36 o 
  -2  10   3     1427.74     1631.68     76.67 o 
  -1  10   3      442.45      382.62     71.77 o 
   0  10   3      436.65      492.81     66.34 o 
   1  10   3      912.41      991.40     71.25 o 
   2  10   3      160.04      220.17     66.07 o 
   3  10   3     3501.43     3575.47     76.58 o 
   4  10   3      370.57      384.70     67.73 o 
   5  10   3      367.14      248.46     75.02 o 
   6  10   3        5.32       42.52     74.82 o 
   7  10   3     1528.04     1366.56     75.25 o 
   8  10   3      314.64      292.59     69.79 o 
   9  10   3       90.55       80.00     85.56 o 
  10  10   3       40.09      190.55     86.70 o 
  11  10   3     2255.62     2283.63     93.00 o 
  12  10   3     1127.76     1101.22     92.29 o 
  13  10   3      475.03      569.69     93.35 o 
  14  10   3       58.56      115.81     80.72 o 
  15  10   3       28.84        1.96     87.91 o 
  16  10   3      135.10      213.89     97.59 o 
  17  10   3      411.44      368.71    101.97 o 
 -17  11   3        4.63      -16.36     95.61 o 
 -16  11   3        6.70       34.53     95.78 o 
 -15  11   3      356.15      488.59     89.58 o 
 -14  11   3       79.86       92.32     81.50 o 
 -13  11   3      351.87      332.14     83.49 o 
 -12  11   3      579.35      598.70     89.74 o 
 -11  11   3      603.98      572.08     76.96 o 
 -10  11   3      620.16      534.58     74.61 o 
  -9  11   3      410.07      401.09     86.66 o 
  -8  11   3      235.61      236.96     71.03 o 
  -7  11   3      997.00     1170.11     78.63 o 
  -6  11   3     1229.03     1133.83     82.48 o 
  -5  11   3     1292.09     1551.91     79.26 o 
  -4  11   3      271.05      326.77     76.82 o 
  -3  11   3      328.47      361.25     70.59 o 
  -2  11   3       13.90       69.19     74.59 o 
  -1  11   3        1.00       -7.15     75.32 o 
   0  11   3     8301.43     8738.67     92.58 o 
   1  11   3      358.05      460.86     71.59 o 
   2  11   3      560.56      631.81     69.58 o 
   3  11   3      314.19      328.50     68.13 o 
   4  11   3      409.31      548.78     84.12 o 
   5  11   3     1881.33     1603.09     73.60 o 
   6  11   3     1308.81     1385.22     77.15 o 
   7  11   3     1354.64     1395.68     93.67 o 
   8  11   3       16.20       87.61     84.36 o 
   9  11   3     1105.37     1351.23     90.29 o 
  10  11   3       65.55       96.07     89.74 o 
  11  11   3       15.25       23.87     79.95 o 
  12  11   3       33.56       64.69     83.14 o 
  13  11   3       94.53      184.76     81.21 o 
  14  11   3      102.65       95.75     83.92 o 
  15  11   3        4.76       49.52     82.39 o 
  16  11   3      242.37      294.09     94.76 o 
 -16  12   3       31.71       77.45     90.69 o 
 -15  12   3        4.95       52.86     90.91 o 
 -14  12   3       73.41       91.45     85.27 o 
 -13  12   3     1765.62     1818.60     98.63 o 
 -12  12   3     1346.18     1513.62    100.26 o 
 -11  12   3     4465.81     4337.08    112.57 o 
 -10  12   3     3134.74     3040.17     99.32 o 
  -9  12   3     2590.51     2569.77     88.18 o 
  -8  12   3      220.87      266.00     82.24 o 
  -7  12   3       79.61      140.91     80.91 o 
  -6  12   3        1.70       66.79     79.13 o 
  -5  12   3     1290.94     1692.43     75.63 o 
  -4  12   3     1125.21     1350.99    107.74 o 
  -3  12   3     2625.67     2956.81     80.64 o 
  -2  12   3     3287.57     3319.10     88.31 o 
  -1  12   3     2093.61     1989.00     80.09 o 
   0  12   3      160.56      130.06     70.45 o 
   1  12   3     4206.03     4029.84     87.82 o 
   2  12   3     2973.09     2722.41     79.58 o 
   3  12   3    11303.01    11720.89    175.53 o 
   4  12   3     1519.84     1817.15     97.52 o 
   5  12   3     1263.17     1411.62     82.91 o 
   6  12   3      450.91      494.08     86.79 o 
   7  12   3      443.61      264.29     73.31 o 
   8  12   3        4.68       -2.64     73.95 o 
   9  12   3      273.69      235.83     97.27 o 
  10  12   3     1506.18     1719.29    101.75 o 
  11  12   3      694.47      694.13     84.90 o 
  12  12   3      909.81      919.58     87.80 o 
  13  12   3      586.31      678.16     95.36 o 
  14  12   3      340.90      487.56     80.28 o 
  15  12   3       54.25       26.46     94.26 o 
 -15  13   3        3.42       62.10     91.35 o 
 -14  13   3     1590.07     1607.22     96.10 o 
 -13  13   3      319.63      358.61     96.69 o 
 -12  13   3     5117.60     5505.04     94.73 o 
 -11  13   3     2718.83     2717.48    104.70 o 
 -10  13   3     6604.82     7026.04    100.85 o 
  -9  13   3     3885.94     3821.08    110.13 o 
  -8  13   3     4167.96     3801.02     86.21 o 
  -7  13   3     2205.57     2313.74     95.39 o 
  -6  13   3       63.99       93.54     74.51 o 
  -5  13   3      102.81      101.64     81.66 o 
  -4  13   3     2445.45     2137.10     91.68 o 
  -3  13   3       10.37       38.89     81.88 o 
  -2  13   3     1745.43     2010.21     92.97 o 
  -1  13   3     3158.17     3011.37     93.21 o 
   0  13   3      280.31      337.31     81.06 o 
   1  13   3     4414.76     4700.45    117.07 o 
   2  13   3     8515.35     8687.19    190.56 o 
   3  13   3     3978.01     3603.12     96.62 o 
   4  13   3    10840.66    10739.22    132.32 o 
   5  13   3     1443.00     1477.32     85.55 o 
   6  13   3     3845.51     3996.97     96.96 o 
   7  13   3        3.49       26.99     78.32 o 
   8  13   3        2.49       36.09     84.83 o 
   9  13   3       25.49        3.73     81.30 o 
  10  13   3      213.09      268.45     80.22 o 
  11  13   3     2734.33     2550.92     87.82 o 
  12  13   3     2126.68     2198.06     93.58 o 
  13  13   3     2005.75     1938.63     92.74 o 
  14  13   3      779.67      751.51     95.31 o 
 -14  14   3       21.69       76.38     92.15 o 
 -13  14   3      581.16      739.38    103.80 o 
 -12  14   3        0.44       93.77     94.26 o 
 -11  14   3     1868.41     1907.91     99.23 o 
 -10  14   3        6.40       72.29     98.41 o 
  -9  14   3     2352.72     2309.50     98.67 o 
  -8  14   3     4141.70     4110.65     96.98 o 
  -7  14   3      964.91     1022.92     84.71 o 
  -6  14   3     1068.92     1012.13     83.31 o 
  -5  14   3      170.99      231.75     81.15 o 
  -4  14   3     1592.92     1548.24     89.57 o 
  -3  14   3        6.27       59.91     96.98 o 
  -2  14   3       98.33      227.64     88.08 o 
  -1  14   3      536.93      583.42     90.26 o 
   0  14   3     4093.73     4387.14    145.91 o 
   1  14   3     1991.59     1922.59     83.80 o 
   2  14   3    10905.80    10362.74    168.06 o 
   3  14   3     5089.25     4855.15     92.01 o 
   4  14   3     3096.28     3032.31    100.46 o 
   5  14   3     2786.51     3005.98     99.61 o 
   6  14   3      403.89      352.64     87.74 o 
   7  14   3     1273.67     1346.66     81.46 o 
   8  14   3      151.42      237.15     84.74 o 
   9  14   3      172.07      218.64     82.96 o 
  10  14   3       43.78       25.12     87.83 o 
  11  14   3        6.95       53.68     88.42 o 
  12  14   3      239.63      324.25     93.47 o 
  13  14   3      947.52      881.36     98.64 o 
 -13  15   3       58.87      110.24     93.39 o 
 -12  15   3        0.41       18.75     95.71 o 
 -11  15   3        0.45        5.42    100.69 o 
 -10  15   3      103.26      199.54     88.49 o 
  -9  15   3        2.98      -19.94     93.71 o 
  -8  15   3     1705.14     1885.02     92.95 o 
  -7  15   3     1674.32     1741.22     86.18 o 
  -6  15   3     2756.77     2817.25     85.41 o 
  -5  15   3     3098.38     2962.54     90.19 o 
  -4  15   3     1409.40     1292.94     96.93 o 
  -3  15   3      834.82      833.33     75.48 o 
  -2  15   3      359.60      350.94     75.02 o 
  -1  15   3        1.18       -2.08     73.21 o 
   0  15   3      132.61      220.82     81.73 o 
   1  15   3     1361.90     1299.72     81.90 o 
   2  15   3     2338.53     2304.16     93.47 o 
   3  15   3     4174.66     4281.52     97.36 o 
   4  15   3     1332.97     1295.07     86.22 o 
   5  15   3     1895.03     2237.31     94.36 o 
   6  15   3      437.99      545.99     83.27 o 
   7  15   3      583.15      506.40     82.94 o 
   8  15   3     1089.80      901.31     95.20 o 
   9  15   3       30.14      106.11     96.62 o 
  10  15   3     1990.30     2034.40    103.26 o 
  11  15   3        6.64      111.48    107.53 o 
  12  15   3      216.06      182.70    104.82 o 
 -11  16   3        2.19       39.20     97.49 o 
 -10  16   3      580.22      454.45     96.51 o 
  -9  16   3      140.66      207.76     85.25 o 
  -8  16   3      400.05      432.25     93.33 o 
  -7  16   3      559.91      489.15     91.54 o 
  -6  16   3      190.82      239.50     95.32 o 
  -5  16   3     2598.71     2795.97    101.60 o 
  -4  16   3      154.08      167.92     84.31 o 
  -3  16   3     1152.90     1216.55     90.34 o 
  -2  16   3        2.21       54.64     92.97 o 
  -1  16   3      214.62      295.77     91.36 o 
   0  16   3       99.35       86.54     82.04 o 
   1  16   3       11.35       -7.56     76.87 o 
   2  16   3      168.37      190.87     82.86 o 
   3  16   3      270.63      209.15    102.57 o 
   4  16   3      848.73      744.28     89.54 o 
   5  16   3      803.36      864.50     85.08 o 
   6  16   3      578.11      622.00     96.58 o 
   7  16   3       80.60      196.05     82.08 o 
   8  16   3     1086.25     1194.96     86.09 o 
   9  16   3      261.12      217.38     87.30 o 
  10  16   3      395.08      334.05     97.57 o 
  -9  17   3      431.38      401.84    105.47 o 
  -8  17   3      217.46      227.46     96.44 o 
  -7  17   3        2.75       41.98     92.13 o 
  -6  17   3       33.80      167.08     96.96 o 
  -5  17   3      876.97      897.46    100.02 o 
  -4  17   3      253.40      190.07     87.53 o 
  -3  17   3      406.11      414.41     98.78 o 
  -2  17   3      282.49      315.46     97.57 o 
  -1  17   3      295.26      272.40     82.59 o 
   0  17   3      305.54      277.94     91.19 o 
   1  17   3       34.55      106.57     82.86 o 
   2  17   3     1911.32     1702.42     95.42 o 
   3  17   3       60.37       91.26     93.28 o 
   4  17   3      112.59       94.31     97.85 o 
   5  17   3      156.57      124.28     99.61 o 
   6  17   3        4.24       25.84     94.47 o 
   7  17   3       11.24       87.66    102.39 o 
   8  17   3      101.17      164.66    104.31 o 
  -5  18   3     1170.52     1183.12    104.08 o 
  -4  18   3     1091.19     1071.89    106.15 o 
  -3  18   3        3.47      108.47    110.30 o 
  -2  18   3      399.80      355.14     97.99 o 
  -1  18   3        0.06      112.02    102.16 o 
   0  18   3        8.08       13.15    102.45 o 
   1  18   3      277.18      384.55     88.19 o 
   2  18   3      271.83      345.69     97.06 o 
   3  18   3      125.77      175.87     98.62 o 
   4  18   3        8.81       23.77     95.27 o 
 -21   0   4     1683.22     1617.51    145.64 o 
 -20   0   4      124.59      103.63    133.01 o 
 -19   0   4     4275.95     4230.01    138.94 o 
 -18   0   4     1570.15     1584.01    126.13 o 
 -17   0   4       47.19       50.41    116.89 o 
 -16   0   4      214.29      281.70    102.04 o 
 -15   0   4     2692.87     2646.42    117.13 o 
 -14   0   4     2101.39     2029.40    100.88 o 
 -13   0   4        3.89       58.14    102.44 o 
 -12   0   4      312.66      364.26    101.41 o 
 -11   0   4      370.68      333.01    102.01 o 
 -10   0   4    41008.14    41346.97    662.09 o 
  -9   0   4    11030.10    10865.12    180.78 o 
  -8   0   4     1257.81     1408.06     97.17 o 
  -7   0   4     1709.96     1911.04    106.69 o 
  -6   0   4       43.29       56.78     95.11 o 
  -5   0   4     5627.97     8130.76    156.80 o 
  -4   0   4    88365.38   110882.73   2361.29 o 
  -3   0   4     1577.47      548.47    119.04 o 
  -2   0   4    33941.97    29887.93    611.42 o 
  -1   0   4       14.27      648.75    111.68 o 
   0   0   4      764.72      551.29    120.27 o 
   1   0   4    22345.50    18832.87    222.62 o 
   2   0   4     2016.04     2865.55    112.98 o 
   3   0   4   130855.39   131876.55   1725.62 o 
   4   0   4      135.22      571.29     79.62 o 
   5   0   4      662.51      804.02     88.66 o 
   6   0   4    52203.84    53131.96    785.94 o 
   7   0   4     3560.41     4665.47    115.15 o 
   8   0   4      188.65       98.85     82.59 o 
   9   0   4      218.66      178.54     90.64 o 
  10   0   4    23545.66    22237.86    429.63 o 
  11   0   4       80.71      108.26     83.39 o 
  12   0   4    15170.09    14938.82    182.47 o 
  13   0   4      855.95      898.29    109.58 o 
  14   0   4     6692.98     6582.43    111.69 o 
  15   0   4      794.77      817.28    114.46 o 
  16   0   4     4737.43     4572.91    180.85 o 
  17   0   4      205.92      160.72    108.97 o 
  18   0   4       53.95      131.82    125.88 o 
  19   0   4      107.94       59.87    120.39 o 
  20   0   4      308.35      248.42    142.57 o 
 -21   1   4      401.34      395.06     94.68 o 
 -20   1   4     1723.91     1787.69     98.58 o 
 -19   1   4       88.25      184.23     81.60 o 
 -18   1   4      490.32      551.01     82.69 o 
 -17   1   4     1932.96     1960.38     84.12 o 
 -16   1   4      200.78      251.24     78.05 o 
 -15   1   4      194.83      104.45     69.34 o 
 -14   1   4      123.81      119.94     71.71 o 
 -13   1   4       95.86      107.28     72.47 o 
 -12   1   4      131.90      105.41     72.26 o 
 -11   1   4     1344.79     1627.25     78.03 o 
 -10   1   4      165.48      231.01     65.14 o 
  -9   1   4     2208.26     1810.44     73.33 o 
  -8   1   4     1909.01     1891.48     72.97 o 
  -7   1   4     9257.79     9773.61    104.25 o 
  -6   1   4    21593.01    21770.80    150.09 o 
  -5   1   4    12471.33    13626.25    131.76 o 
  -4   1   4    10698.71     9904.01    129.89 o 
  -3   1   4     2602.75     5252.76    121.83 o 
  -2   1   4    11737.43    13493.96    194.30 o 
  -1   1   4      186.27       32.18     85.09 o 
   2   1   4    17440.79    21734.37    261.63 o 
   3   1   4      127.13      181.84     69.55 o 
   4   1   4    69556.50    74252.27    790.13 o 
   5   1   4       80.74      294.71     57.33 o 
   6   1   4     1215.53     1674.43     65.63 o 
   7   1   4     2919.49     2756.27     74.57 o 
   8   1   4     1897.01     2004.64     69.40 o 
   9   1   4      975.43      717.61     83.02 o 
  10   1   4        0.97      -15.74     68.80 o 
  11   1   4     4305.16     4096.27     86.74 o 
  12   1   4       10.57      -11.76     68.13 o 
  13   1   4     6648.70     6455.11     80.06 o 
  14   1   4      627.41      600.94     84.98 o 
  15   1   4     3311.86     3057.45     75.47 o 
  16   1   4      148.44      161.90     68.35 o 
  17   1   4      689.88      679.81     88.06 o 
  18   1   4      149.28      173.38     81.54 o 
  19   1   4       13.05       26.61     84.41 o 
  20   1   4       47.01      147.75     94.65 o 
 -21   2   4       38.02       80.64     85.19 o 
 -20   2   4      867.24      886.63     87.53 o 
 -19   2   4      222.53      234.70     81.85 o 
 -18   2   4     3301.97     3108.91     85.71 o 
 -17   2   4     4304.13     4230.28     82.91 o 
 -16   2   4      786.94      846.41     71.86 o 
 -15   2   4     2226.47     1892.47     83.39 o 
 -14   2   4     4361.21     4262.85     85.90 o 
 -13   2   4      602.39      512.27     70.14 o 
 -12   2   4     5686.26     5961.70     80.78 o 
 -11   2   4     1852.83     1659.12     69.06 o 
 -10   2   4      869.66     1160.11     75.72 o 
  -9   2   4      974.47      813.59     67.19 o 
  -8   2   4      409.71      630.03     70.85 o 
  -7   2   4    24010.21    22856.81    254.71 o 
  -6   2   4     9193.46     9500.00    108.13 o 
  -5   2   4     2904.99     3256.97     92.68 o 
  -4   2   4      882.12     1902.48     82.87 o 
  -3   2   4    18709.86    17244.19    193.11 o 
  -2   2   4     9035.67     7142.39    141.14 o 
  -1   2   4    40039.87    42379.93    701.33 o 
   1   2   4     4036.98     2881.10     84.62 o 
   2   2   4     1777.28     1926.67     77.70 o 
   3   2   4    23435.14    23526.60    216.88 o 
   4   2   4     9661.77    10926.58    105.68 o 
   5   2   4      281.10      243.13     60.15 o 
   6   2   4      839.04      464.65     73.32 o 
   7   2   4     1066.37     1093.36     77.93 o 
   8   2   4     8481.62     8858.84    106.29 o 
   9   2   4      250.44      322.84     76.18 o 
  10   2   4      415.72      428.72     70.72 o 
  11   2   4       33.08       48.31     60.69 o 
  12   2   4     2915.75     2824.52     73.06 o 
  13   2   4     1170.09     1016.74     70.38 o 
  14   2   4     2505.26     2391.35     79.91 o 
  15   2   4     2941.84     2895.65     82.61 o 
  16   2   4      172.86      149.08     78.07 o 
  17   2   4        4.09       71.48     73.81 o 
  18   2   4      177.26      237.30     91.32 o 
  19   2   4       31.29       56.79     90.17 o 
  20   2   4       86.91       48.33     90.88 o 
 -21   3   4      531.76      402.40    101.91 o 
 -20   3   4        7.58      100.36    103.26 o 
 -19   3   4     2460.47     2619.59    102.70 o 
 -18   3   4     3546.41     3190.84    104.52 o 
 -17   3   4     1178.99     1059.56     88.47 o 
 -16   3   4     5383.83     5748.75     95.30 o 
 -15   3   4     1654.35     1723.43     78.91 o 
 -14   3   4      850.08     1046.05     79.74 o 
 -13   3   4      751.35      808.03     69.18 o 
 -12   3   4     1805.06     1615.97     82.76 o 
 -11   3   4     7401.38     7163.86    121.57 o 
 -10   3   4     7707.66     7577.25    103.57 o 
  -9   3   4      389.85      462.95     72.03 o 
  -8   3   4    10554.40     9356.42     96.48 o 
  -7   3   4      402.44      578.87     71.68 o 
  -6   3   4    12630.71    12464.41    112.96 o 
  -5   3   4      493.81      563.30     71.95 o 
  -4   3   4     8290.18     9433.09    111.81 o 
  -3   3   4     8102.79    11070.49    135.63 o 
  -2   3   4    65807.15    67557.53    988.28 o 
  -1   3   4    43619.04    51072.55    678.60 o 
   0   3   4    12024.23    11451.50    125.15 o 
   1   3   4      158.02      115.64     66.08 o 
   2   3   4    13200.69    14995.59    138.21 o 
   3   3   4     1861.54     1705.90     79.77 o 
   4   3   4       43.84       84.39     69.72 o 
   5   3   4      472.63      368.90     64.88 o 
   6   3   4    11093.11    11214.23     95.03 o 
   7   3   4     2153.75     1974.22     76.68 o 
   8   3   4     1848.40     2105.90     75.50 o 
   9   3   4     8662.77     8539.97    116.06 o 
  10   3   4      719.63      664.87     83.56 o 
  11   3   4     1243.64     1225.97     71.66 o 
  12   3   4     1087.99     1040.79     67.87 o 
  13   3   4       11.84      -10.28     89.53 o 
  14   3   4      287.13      318.30     83.73 o 
  15   3   4      120.45       34.39     80.92 o 
  16   3   4      708.57      732.64     80.17 o 
  17   3   4       74.68       52.33     94.38 o 
  18   3   4      648.82      761.05     84.37 o 
  19   3   4      111.98      201.21     86.08 o 
  20   3   4       14.69       36.51     90.89 o 
 -21   4   4      124.09       94.40     96.93 o 
 -20   4   4       50.12      204.56     91.58 o 
 -19   4   4      165.79      134.74     87.64 o 
 -18   4   4       19.55       26.56     84.52 o 
 -17   4   4      940.77     1121.51     95.19 o 
 -16   4   4       84.65      130.80     74.08 o 
 -15   4   4       23.28       96.12     72.70 o 
 -14   4   4      908.47     1026.47     79.59 o 
 -13   4   4     2690.97     2690.66     78.50 o 
 -12   4   4      124.75       94.87     70.48 o 
 -11   4   4     3605.44     3885.43     76.55 o 
 -10   4   4     3117.68     3314.24     78.04 o 
  -9   4   4      688.30      711.00     73.72 o 
  -8   4   4     9841.71    10039.01     99.00 o 
  -7   4   4     2075.44     2537.78     81.19 o 
  -6   4   4    12114.52    13200.74    159.06 o 
  -5   4   4     2921.57     3148.58     81.83 o 
  -4   4   4     3255.16     3026.01     87.66 o 
  -3   4   4     4951.18     4559.70     88.04 o 
  -2   4   4    10106.86     9344.94    111.63 o 
  -1   4   4    10952.46    12137.93    121.16 o 
   0   4   4    34967.54    35285.06    365.93 o 
   1   4   4     5832.91     4369.32     81.01 o 
   2   4   4     1698.68     1801.70     75.15 o 
   3   4   4     1293.94     1511.81     70.21 o 
   4   4   4     1267.87      932.64     72.33 o 
   5   4   4     2485.03     2560.41     82.32 o 
   6   4   4     3390.24     3452.08     73.73 o 
   7   4   4      144.37       81.37     62.86 o 
   8   4   4      555.01      613.52     77.08 o 
   9   4   4     1542.48     1554.71     71.48 o 
  10   4   4       75.21      123.57     66.78 o 
  11   4   4     1098.59     1184.99     67.68 o 
  12   4   4      468.42      425.73     67.21 o 
  13   4   4     1252.91     1221.74     79.67 o 
  14   4   4        5.19      -12.16     66.24 o 
  15   4   4       28.31       24.24     74.03 o 
  16   4   4     1176.72     1150.88     82.23 o 
  17   4   4      362.17      448.64     84.33 o 
  18   4   4       73.09      130.51     88.63 o 
  19   4   4      844.47      866.41     85.65 o 
 -21   5   4        0.51       36.58     92.83 o 
 -20   5   4        7.05       56.74     89.26 o 
 -19   5   4      692.26      746.83     95.28 o 
 -18   5   4      475.28      364.64     96.02 o 
 -17   5   4      724.64      788.32     83.74 o 
 -16   5   4     4086.75     3902.93     81.16 o 
 -15   5   4      810.50      738.29     77.90 o 
 -14   5   4      275.04      341.81     80.26 o 
 -13   5   4        0.84       58.48     76.56 o 
 -12   5   4      375.26      506.71     73.30 o 
 -11   5   4     1456.20     1401.92     73.43 o 
 -10   5   4      199.83      456.49     72.10 o 
  -9   5   4     7314.31     8130.99    134.62 o 
  -8   5   4     5807.81     5186.71     84.46 o 
  -7   5   4     1264.96     1494.65     73.41 o 
  -6   5   4      752.24      817.13     71.44 o 
  -5   5   4     4096.29     5073.37     84.32 o 
  -4   5   4     7272.15     8604.12    106.62 o 
  -3   5   4     1452.75     1328.11     79.45 o 
  -2   5   4     7781.36     7871.37    101.37 o 
  -1   5   4    45790.34    47174.14    504.34 o 
   0   5   4       28.42       15.08     70.89 o 
   1   5   4     1532.04     1660.27     72.65 o 
   2   5   4      280.30      485.37     68.12 o 
   3   5   4     1352.95     1241.06     74.25 o 
   4   5   4     3877.57     4898.07     85.87 o 
   5   5   4     8215.01     8579.98     93.13 o 
   6   5   4     5494.20     4654.38     82.70 o 
   7   5   4     9131.74     8326.71     86.14 o 
   8   5   4      171.15      221.26     66.96 o 
   9   5   4      551.63      709.94     73.28 o 
  10   5   4      368.84      341.71     60.65 o 
  11   5   4        0.94       42.15     65.79 o 
  12   5   4      162.63      241.99     80.62 o 
  13   5   4      535.58      596.57     84.53 o 
  14   5   4     1280.77     1332.46     69.19 o 
  15   5   4      556.80      671.98     75.42 o 
  16   5   4      404.71      367.36     77.52 o 
  17   5   4       91.31       83.74     77.63 o 
  18   5   4       30.88       93.80     88.92 o 
  19   5   4      227.52      310.53     89.52 o 
 -20   6   4      533.40      421.52     95.99 o 
 -19   6   4     1611.08     1652.89     87.46 o 
 -18   6   4       62.71       86.92     82.45 o 
 -17   6   4     1385.87     1400.86     86.53 o 
 -16   6   4      595.97      579.93     77.40 o 
 -15   6   4      441.35      510.04     82.78 o 
 -14   6   4     1676.10     1620.80     84.89 o 
 -13   6   4     1865.97     2133.81     80.38 o 
 -12   6   4      787.71      965.25     75.95 o 
 -11   6   4     6192.22     5335.37     84.95 o 
 -10   6   4     1039.58     1314.26     74.40 o 
  -9   6   4     3583.37     3514.06     82.17 o 
  -8   6   4     9793.38    10233.11    128.20 o 
  -7   6   4      831.95      980.44     79.69 o 
  -6   6   4     1985.50     1745.88     75.34 o 
  -5   6   4     1068.58      854.82     73.88 o 
  -4   6   4    45283.79    48206.06    584.32 o 
  -3   6   4    24807.69    24967.51    331.29 o 
  -2   6   4    20013.74    22216.16    133.83 o 
  -1   6   4     2082.19     2335.97     74.61 o 
   0   6   4     8533.57     8989.55     96.58 o 
   1   6   4      312.30      114.42     67.10 o 
   2   6   4     8858.26     9238.90    107.76 o 
   3   6   4    13389.98    13742.37    116.49 o 
   4   6   4      772.66     1195.41     73.81 o 
   5   6   4     1120.28      982.17     66.57 o 
   6   6   4      878.05      746.31     72.32 o 
   7   6   4       33.82      116.52     66.26 o 
   8   6   4     1224.09     1273.31     86.39 o 
   9   6   4     3010.91     3331.23     81.23 o 
  10   6   4        5.80        6.98     70.01 o 
  11   6   4     1540.96     1377.69     74.36 o 
  12   6   4     1340.74     1508.80     80.45 o 
  13   6   4     2188.15     1933.00     79.44 o 
  14   6   4      529.38      567.18     74.94 o 
  15   6   4        5.61       36.68     74.76 o 
  16   6   4     1397.77     1555.32     82.75 o 
  17   6   4     1005.69     1042.40     84.86 o 
  18   6   4      226.68      263.90     87.20 o 
  19   6   4     1242.75     1215.49     98.17 o 
 -20   7   4     1154.72     1002.65     98.94 o 
 -19   7   4      214.05      327.40     91.18 o 
 -18   7   4      507.10      626.93     89.01 o 
 -17   7   4      206.57      188.19     95.08 o 
 -16   7   4        4.90       57.84     75.04 o 
 -15   7   4      324.62      356.27     83.75 o 
 -14   7   4      312.84      317.61     81.81 o 
 -13   7   4      268.24      191.28     76.22 o 
 -12   7   4      257.18      266.72     66.34 o 
 -11   7   4     4270.58     3973.48     82.43 o 
 -10   7   4     1437.58     1541.45     73.39 o 
  -9   7   4     4532.25     4508.63     87.24 o 
  -8   7   4     1246.74     1457.19     73.00 o 
  -7   7   4    14360.96    13549.17    125.02 o 
  -6   7   4     9429.15     9457.44    100.44 o 
  -5   7   4      888.30      846.69     74.63 o 
  -4   7   4     2590.21     2391.79     80.45 o 
  -3   7   4      115.68      243.40     71.03 o 
  -2   7   4     2279.37     2349.91     81.16 o 
  -1   7   4     5834.01     5650.48     89.17 o 
   0   7   4    12400.99    13192.43    132.27 o 
   1   7   4     6647.20     6643.34     85.59 o 
   2   7   4    11845.96    12028.24    155.71 o 
   3   7   4      393.86      416.87     77.42 o 
   4   7   4    14695.67    13500.23    140.07 o 
   5   7   4    13708.70    13719.37    140.83 o 
   6   7   4      681.11      524.74     65.63 o 
   7   7   4     7896.41     8029.94     92.23 o 
   8   7   4       26.43        7.91     77.06 o 
   9   7   4       10.53      -10.06     66.78 o 
  10   7   4     9024.19     8713.18    139.95 o 
  11   7   4     1001.72     1065.77     83.99 o 
  12   7   4     5815.53     5481.28     97.42 o 
  13   7   4     2668.12     2434.36     81.59 o 
  14   7   4      128.83       53.13     83.25 o 
  15   7   4     9086.39     9228.63    129.65 o 
  16   7   4     1183.48     1185.38     92.75 o 
  17   7   4     1367.84     1221.45     79.79 o 
  18   7   4      633.54      643.56     86.71 o 
 -19   8   4      368.78      475.60    101.11 o 
 -18   8   4     1556.74     1481.97     98.72 o 
 -17   8   4        0.43       41.65     91.67 o 
 -16   8   4      191.67      215.47     79.77 o 
 -15   8   4       36.11       56.55     80.60 o 
 -14   8   4     1125.44     1238.81     91.63 o 
 -13   8   4        8.45       98.93     79.63 o 
 -12   8   4     2542.01     2557.05     83.45 o 
 -11   8   4      839.30      892.09     72.22 o 
 -10   8   4        3.80      -59.78     73.49 o 
  -9   8   4      336.03      326.01     67.46 o 
  -8   8   4     1092.37     1304.81     77.05 o 
  -7   8   4      687.32      937.74     77.34 o 
  -6   8   4     2942.67     3220.82     82.99 o 
  -5   8   4      373.72      474.30     74.05 o 
  -4   8   4     4834.15     4649.24     81.78 o 
  -3   8   4     2526.15     2447.34     81.94 o 
  -2   8   4     7385.33     7599.82     90.99 o 
  -1   8   4    12973.76    12843.22    103.33 o 
   0   8   4      249.81      265.76     72.42 o 
   1   8   4    12172.18    11982.14    140.10 o 
   2   8   4     1929.80     2083.37     73.59 o 
   3   8   4     8669.95     8673.72    119.93 o 
   4   8   4     1261.48     1397.28     74.96 o 
   5   8   4     1700.20     2037.62     73.93 o 
   6   8   4      556.99      709.26     71.40 o 
   7   8   4      410.07      387.85     73.93 o 
   8   8   4      147.57      341.00     74.64 o 
   9   8   4       92.42       57.08     68.44 o 
  10   8   4     4205.15     3773.93     88.87 o 
  11   8   4     3132.35     3125.82     87.79 o 
  12   8   4     8765.11     8926.04    106.58 o 
  13   8   4     1148.63     1009.36     82.94 o 
  14   8   4     6006.00     5653.21     99.80 o 
  15   8   4      343.75      314.87     80.96 o 
  16   8   4     2231.27     2172.91     88.49 o 
  17   8   4       59.24       48.64     91.48 o 
  18   8   4       13.45       34.18     95.53 o 
 -19   9   4     2615.61     2362.11     92.95 o 
 -18   9   4      127.96      102.58     93.36 o 
 -17   9   4      675.66      845.01     96.20 o 
 -16   9   4      235.69      274.48     85.87 o 
 -15   9   4        4.42       81.51     93.33 o 
 -14   9   4      317.74      360.23     80.46 o 
 -13   9   4       16.51       33.24     85.11 o 
 -12   9   4     1390.20     1594.01     81.26 o 
 -11   9   4      133.03      120.66     75.75 o 
 -10   9   4      962.53     1084.58     80.30 o 
  -9   9   4      366.36      369.54     76.70 o 
  -8   9   4     3275.06     3379.01     78.18 o 
  -7   9   4        6.33       39.86     71.37 o 
  -6   9   4     5241.14     5265.70     83.39 o 
  -5   9   4     5674.98     5615.97     94.76 o 
  -4   9   4    27493.38    26399.47    306.85 o 
  -3   9   4     2737.18     2566.24     76.79 o 
  -2   9   4     6853.26     6668.10    105.97 o 
  -1   9   4     1060.44     1290.79     68.24 o 
   0   9   4     6129.67     5996.21     83.79 o 
   1   9   4      121.52      202.37     66.36 o 
   2   9   4       92.49       86.64     67.62 o 
   3   9   4       27.23      102.26     71.65 o 
   4   9   4        9.47       68.40     67.86 o 
   5   9   4     5308.76     5695.99     83.55 o 
   6   9   4     2260.42     2444.31     79.62 o 
   7   9   4     1139.83     1400.86     74.94 o 
   8   9   4       12.80       87.02     71.71 o 
   9   9   4    11556.69    11161.87    151.10 o 
  10   9   4      981.02      970.77     87.59 o 
  11   9   4     4349.98     4659.51     91.28 o 
  12   9   4     3789.49     3894.92     96.08 o 
  13   9   4     2149.99     2180.78     88.95 o 
  14   9   4      604.53      697.93     88.12 o 
  15   9   4      227.78      254.97     87.63 o 
  16   9   4      102.04      198.21     95.38 o 
  17   9   4       19.44       24.30    107.05 o 
 -18  10   4      846.51      827.69     93.95 o 
 -17  10   4      185.23      152.12     92.24 o 
 -16  10   4     2454.04     2404.96     85.84 o 
 -15  10   4     2263.54     2224.69     95.47 o 
 -14  10   4     1146.46     1135.60     90.10 o 
 -13  10   4      406.95      394.81     80.81 o 
 -12  10   4      321.53      337.94     68.64 o 
 -11  10   4      194.22      226.83     80.59 o 
 -10  10   4       16.53       36.65     85.59 o 
  -9  10   4      943.64     1317.14     79.70 o 
  -8  10   4     1423.57     1415.28     80.59 o 
  -7  10   4     5584.41     5402.90     90.54 o 
  -6  10   4       16.14      110.16     75.80 o 
  -5  10   4     2485.30     2272.59     90.48 o 
  -4  10   4      823.82      938.16     88.65 o 
  -3  10   4     3327.00     3424.30     80.15 o 
  -2  10   4     4696.73     4672.80     84.44 o 
  -1  10   4     5352.27     5339.56     83.98 o 
   0  10   4     1626.70     1746.80     77.41 o 
   1  10   4      421.14      455.03     66.58 o 
   2  10   4       97.97      119.32     65.61 o 
   3  10   4       39.21       65.63     78.54 o 
   4  10   4      138.38       71.41     73.59 o 
   5  10   4        2.11      -21.54     70.93 o 
   6  10   4     2775.27     2530.30     81.36 o 
   7  10   4     1467.00     1582.30     80.16 o 
   8  10   4     3888.11     3813.00    100.00 o 
   9  10   4        3.85       35.53     71.31 o 
  10  10   4     2077.11     2054.96     82.49 o 
  11  10   4     2374.15     2414.46    101.60 o 
  12  10   4      574.39      576.55     85.65 o 
  13  10   4      292.69      309.19     78.91 o 
  14  10   4     1610.11     1451.83     84.78 o 
  15  10   4       22.42      -25.07     94.16 o 
  16  10   4       61.91      142.55     87.79 o 
  17  10   4      277.08      249.83     93.26 o 
 -17  11   4      127.44      162.62    101.09 o 
 -16  11   4      318.50      393.37    104.76 o 
 -15  11   4      660.06      664.44     88.97 o 
 -14  11   4       38.98      109.58     81.66 o 
 -13  11   4     1238.24     1288.78     90.33 o 
 -12  11   4     1537.28     1525.14     86.38 o 
 -11  11   4     1422.82     1503.37     94.02 o 
 -10  11   4     1817.82     1691.77     81.80 o 
  -9  11   4     2428.00     2286.41     97.79 o 
  -8  11   4      663.60      520.31     77.85 o 
  -7  11   4      577.05      653.73     77.68 o 
  -6  11   4      459.36      682.34     79.09 o 
  -5  11   4      436.83      495.14     78.87 o 
  -4  11   4      252.15      373.86     72.56 o 
  -3  11   4      181.11      198.79     79.57 o 
  -2  11   4       75.62       67.20     75.29 o 
  -1  11   4      150.71      170.40     71.77 o 
   0  11   4     7224.31     7100.84     88.59 o 
   1  11   4     1167.96     1290.43     83.50 o 
   2  11   4     2992.01     2757.23     78.17 o 
   3  11   4      862.88     1134.78     83.54 o 
   4  11   4     7970.34     7881.84     98.49 o 
   5  11   4      155.16      162.11     77.08 o 
   6  11   4       59.13       66.99     74.04 o 
   7  11   4      505.65      505.87     75.55 o 
   8  11   4       20.19       15.73     79.61 o 
   9  11   4        3.46        9.56     94.05 o 
  10  11   4     1240.59     1325.06     86.15 o 
  11  11   4     1349.77     1344.44     83.22 o 
  12  11   4     1366.90     1449.44     74.60 o 
  13  11   4     3307.87     3440.65     92.72 o 
  14  11   4       13.20        8.22     84.41 o 
  15  11   4      213.23      236.02     80.64 o 
  16  11   4       35.32       80.29     96.12 o 
 -16  12   4       31.96       72.11    101.25 o 
 -15  12   4       87.03       71.43     86.22 o 
 -14  12   4       45.78       63.76     89.76 o 
 -13  12   4      583.69      755.20     92.29 o 
 -12  12   4     2535.57     2626.47     94.93 o 
 -11  12   4     1442.31     1499.28    107.40 o 
 -10  12   4      234.92      218.99     93.15 o 
  -9  12   4     2122.25     2128.85     90.67 o 
  -8  12   4     1520.56     1625.58     76.26 o 
  -7  12   4      566.92      571.77     89.15 o 
  -6  12   4      823.88      697.10     78.86 o 
  -5  12   4     1449.24     1436.47     78.15 o 
  -4  12   4       12.86       44.21     94.43 o 
  -3  12   4     1290.49     1473.55     82.09 o 
  -2  12   4      369.04      352.62     75.17 o 
  -1  12   4     1381.41     1511.15     87.54 o 
   0  12   4       20.17      -25.84     73.87 o 
   1  12   4     2229.13     2129.01     82.49 o 
   2  12   4      598.01      492.91     70.63 o 
   3  12   4     6424.48     6459.12     95.09 o 
   4  12   4      309.96      459.56     86.48 o 
   5  12   4     1315.79     1349.71     83.49 o 
   6  12   4      471.90      579.78     76.28 o 
   7  12   4       27.91        3.62     81.61 o 
   8  12   4      390.93      341.65     82.98 o 
   9  12   4      170.38      190.87     83.91 o 
  10  12   4     1269.09     1160.85     89.06 o 
  11  12   4      401.46      413.35     84.64 o 
  12  12   4     2387.83     2514.28     97.39 o 
  13  12   4      797.95      772.33     95.64 o 
  14  12   4     1775.07     1701.35     87.82 o 
  15  12   4       84.98      164.67     95.12 o 
 -15  13   4       33.31       30.12     91.16 o 
 -14  13   4       34.98       71.20     97.53 o 
 -13  13   4      385.28      465.44     96.72 o 
 -12  13   4      212.24      457.25     90.34 o 
 -11  13   4      115.40      299.24    100.10 o 
 -10  13   4        9.13      104.50     95.62 o 
  -9  13   4      431.39      553.87     99.34 o 
  -8  13   4       46.39       -1.35     78.30 o 
  -7  13   4      690.25      842.21     87.08 o 
  -6  13   4       60.87       75.17     75.27 o 
  -5  13   4     2820.38     2785.74     91.31 o 
  -4  13   4     2961.33     2810.12     85.24 o 
  -3  13   4        3.64       33.95     76.09 o 
  -2  13   4     3731.48     3679.34     90.42 o 
  -1  13   4       85.04      136.69     72.75 o 
   0  13   4      897.67      858.40     83.26 o 
   1  13   4       85.25      133.41     82.60 o 
   2  13   4       46.13      265.17     84.67 o 
   3  13   4     2542.06     2490.00     84.80 o 
   4  13   4      126.90      359.84     92.98 o 
   5  13   4      128.61      206.47     89.33 o 
   6  13   4      173.89      255.09     79.78 o 
   7  13   4       36.39      113.92     83.71 o 
   8  13   4        1.97        8.90     80.74 o 
   9  13   4      357.00      326.61     79.29 o 
  10  13   4      332.42      317.62     91.28 o 
  11  13   4       19.62       67.85     99.80 o 
  12  13   4      391.45      346.02     87.08 o 
  13  13   4     1086.78     1156.17    101.95 o 
  14  13   4      112.87       88.79    102.22 o 
 -14  14   4        0.28       20.47    105.20 o 
 -13  14   4     1536.53     1402.98     91.91 o 
 -12  14   4     1184.53     1223.04     86.45 o 
 -11  14   4     1543.72     1446.55    108.57 o 
 -10  14   4     3938.42     3867.15    101.10 o 
  -9  14   4      210.99      365.13     85.35 o 
  -8  14   4     1774.49     1996.37     81.33 o 
  -7  14   4       55.51       55.56     74.73 o 
  -6  14   4       25.28       89.36     97.25 o 
  -5  14   4     3455.11     3447.18     88.09 o 
  -4  14   4     7374.03     7035.14    115.23 o 
  -3  14   4     3962.75     3374.77    100.66 o 
  -2  14   4      446.19      438.75     75.74 o 
  -1  14   4      244.59      218.05     89.80 o 
   0  14   4     1232.99     1030.42     94.27 o 
   1  14   4     3301.56     3185.82    100.57 o 
   2  14   4       21.12      163.27     92.61 o 
   3  14   4     4188.01     4429.73     91.47 o 
   4  14   4      311.99      370.28     92.17 o 
   5  14   4     4217.92     3975.20     96.92 o 
   6  14   4      827.46      920.96     94.89 o 
   7  14   4       19.51       75.23     78.90 o 
   8  14   4      402.62      557.88     80.92 o 
   9  14   4     1015.10     1049.47     88.22 o 
  10  14   4      405.63      497.70     90.26 o 
  11  14   4     4027.68     4080.72     99.43 o 
  12  14   4      128.03      101.03     89.19 o 
  13  14   4      733.30      746.61    104.17 o 
 -13  15   4       78.85      120.93     99.64 o 
 -12  15   4      392.55      482.99     97.47 o 
 -11  15   4      185.59      235.14     88.13 o 
 -10  15   4     2342.59     2418.94    103.54 o 
  -9  15   4      740.08      709.07     96.43 o 
  -8  15   4      485.66      503.18     95.24 o 
  -7  15   4     2374.77     2205.58     96.81 o 
  -6  15   4        0.49       19.14     92.73 o 
  -5  15   4        1.24      135.43     86.15 o 
  -4  15   4      908.47      870.23     98.56 o 
  -3  15   4     1385.67     1326.22     90.35 o 
  -2  15   4      281.78      413.13     83.05 o 
  -1  15   4     1443.90     1528.33     85.71 o 
   0  15   4      821.44      787.02     79.64 o 
   1  15   4       88.81       50.52     79.45 o 
   2  15   4     3125.25     2969.33    101.28 o 
   3  15   4     1353.82     1390.66     89.13 o 
   4  15   4     2477.10     2209.82     93.78 o 
   5  15   4      359.28      397.29     80.78 o 
   6  15   4      633.12      606.13     83.57 o 
   7  15   4      605.05      481.65     80.68 o 
   8  15   4       11.82       70.23     88.90 o 
   9  15   4      934.67      897.98     87.99 o 
  10  15   4     1263.91     1398.38     95.93 o 
  11  15   4        1.27       -7.60     96.67 o 
 -11  16   4       39.09        9.73    106.63 o 
 -10  16   4      320.65      291.82     97.80 o 
  -9  16   4     1623.51     1597.25    102.02 o 
  -8  16   4      720.88      732.44    103.16 o 
  -7  16   4     1670.02     1639.39     93.74 o 
  -6  16   4     2738.42     2991.77    100.06 o 
  -5  16   4     1061.94     1201.51     92.55 o 
  -4  16   4      766.78      819.74     94.01 o 
  -3  16   4        5.64       36.82     83.67 o 
  -2  16   4      251.96      250.39     86.77 o 
  -1  16   4       35.09      106.09     81.32 o 
   0  16   4        2.27      102.50     90.92 o 
   1  16   4       80.15      119.49     86.06 o 
   2  16   4     1074.04      891.53     89.35 o 
   3  16   4       46.11      134.70     92.83 o 
   4  16   4      582.98      533.33     86.31 o 
   5  16   4        5.15        8.67     88.95 o 
   6  16   4        2.26       92.34     95.61 o 
   7  16   4      369.93      443.09     91.93 o 
   8  16   4       22.10      -31.63     99.30 o 
   9  16   4        1.19       16.87    102.14 o 
  -9  17   4      684.88      580.18     96.76 o 
  -8  17   4      421.67      362.21     98.02 o 
  -7  17   4      437.10      481.93    104.24 o 
  -6  17   4     3042.34     2670.67     99.47 o 
  -5  17   4      475.67      500.23    101.67 o 
  -4  17   4      571.36      581.35     98.85 o 
  -3  17   4      888.85      855.52     95.16 o 
  -2  17   4      763.44      941.02     98.54 o 
  -1  17   4     1016.02      872.24    102.98 o 
   0  17   4     1499.42     1431.18     89.52 o 
   1  17   4      525.33      584.32     83.57 o 
   2  17   4      510.42      459.62     88.72 o 
   3  17   4       16.09       77.30     97.99 o 
   4  17   4      274.70      230.20     99.12 o 
   5  17   4        7.15       53.69     94.03 o 
   6  17   4      115.49        8.13    101.22 o 
   7  17   4       85.06       65.26     92.40 o 
  -5  18   4      502.70      531.13    107.99 o 
  -4  18   4      182.62      248.01     85.34 o 
  -3  18   4     1350.97     1323.84    114.04 o 
  -2  18   4      155.36      177.26     96.79 o 
  -1  18   4     2039.21     1980.58    103.83 o 
   0  18   4       76.72      185.06     92.22 o 
   1  18   4     3118.78     2911.00    100.37 o 
   2  18   4       66.23       99.21     97.30 o 
   3  18   4      264.02      210.74     98.73 o 
   4  18   4       45.35      150.59     93.62 o 
 -21   1   5       46.36      139.19     98.75 o 
 -20   1   5       40.90      137.95     94.68 o 
 -19   1   5       10.56       52.12     84.02 o 
 -18   1   5     1008.96     1052.91     93.51 o 
 -17   1   5      156.42       79.17     88.87 o 
 -16   1   5     1526.39     1602.83     88.88 o 
 -15   1   5     1970.79     1873.88     75.22 o 
 -14   1   5      338.58      294.77     80.55 o 
 -13   1   5     1514.47     1358.10     72.89 o 
 -12   1   5      203.29      263.05     77.10 o 
 -11   1   5     6904.59     7298.20     87.98 o 
 -10   1   5     7689.68     7204.68     91.81 o 
  -9   1   5    14413.32    14350.64    128.40 o 
  -8   1   5    26749.10    24928.70    220.57 o 
  -7   1   5     7833.66     7285.88    100.81 o 
  -6   1   5    13497.72    14450.92    128.56 o 
  -5   1   5    15402.28    14937.37    186.05 o 
  -4   1   5    47536.16    49844.57    649.53 o 
  -3   1   5     3639.54     5548.76    135.21 o 
  -2   1   5    10964.40     8796.92    157.50 o 
  -1   1   5     1540.44     1612.00     91.29 o 
   0   1   5    62039.26    60691.87    635.85 o 
   1   1   5     1916.34     1710.66     81.55 o 
   2   1   5    10194.12    11521.40    122.54 o 
   3   1   5     4220.36     4647.40     96.26 o 
   4   1   5        7.83       -8.33     63.87 o 
   5   1   5     3657.02     3272.34     75.45 o 
   6   1   5      584.20      586.99     54.16 o 
   7   1   5    17109.42    16495.54    221.98 o 
   8   1   5     2454.58     1918.09     72.62 o 
   9   1   5     3350.14     3257.59     79.96 o 
  10   1   5     3689.86     3700.30     77.23 o 
  11   1   5      487.44      514.23     69.33 o 
  12   1   5     1047.98     1125.41     80.45 o 
  13   1   5       22.13      -12.36     69.79 o 
  14   1   5       33.47        6.71     73.62 o 
  15   1   5      624.98      821.15     78.84 o 
  16   1   5      917.92      974.46     85.78 o 
  17   1   5      949.81     1006.12     79.94 o 
  18   1   5      108.77      163.10     81.66 o 
  19   1   5      179.61      195.61     90.58 o 
  20   1   5       22.48       36.41     91.25 o 
 -21   2   5       47.90       40.54    100.52 o 
 -20   2   5        1.10       37.73     95.38 o 
 -19   2   5      248.25      289.84     86.98 o 
 -18   2   5      731.41      718.97     83.26 o 
 -17   2   5     3008.36     3083.25     92.28 o 
 -16   2   5      259.84      342.32     77.17 o 
 -15   2   5     1613.26     1531.10     82.36 o 
 -14   2   5     4409.90     4300.38     76.40 o 
 -13   2   5        0.50       64.65     69.56 o 
 -12   2   5      339.55      222.11     68.29 o 
 -11   2   5      820.94     1067.74     74.65 o 
 -10   2   5    18970.43    18826.12    143.61 o 
  -9   2   5     1972.44     2037.77     78.44 o 
  -8   2   5    19011.16    19281.71    141.33 o 
  -7   2   5        1.30      106.43     72.39 o 
  -6   2   5    20883.15    22412.59    170.26 o 
  -5   2   5      485.34      501.63     67.56 o 
  -4   2   5     5255.38     3623.42     99.94 o 
  -3   2   5    50390.05    49460.59    412.53 o 
  -2   2   5      381.42      127.41     79.69 o 
  -1   2   5    14761.31    19677.34    318.18 o 
   0   2   5     3983.27     5557.92    105.44 o 
   1   2   5     8891.42     6824.15    109.80 o 
   2   2   5      620.04      384.27     75.06 o 
   3   2   5      738.05     1080.76     68.42 o 
   4   2   5      139.46      131.03     77.68 o 
   5   2   5       24.65        1.97     62.30 o 
   6   2   5        6.86       -9.15     66.80 o 
   7   2   5      341.01      205.67     74.31 o 
   8   2   5       20.54       63.31     66.66 o 
   9   2   5      359.27      483.38     75.52 o 
  10   2   5     3526.38     3527.68     91.80 o 
  11   2   5     1039.96     1119.57     74.08 o 
  12   2   5       11.56       17.24     72.75 o 
  13   2   5      469.31      374.44     72.76 o 
  14   2   5     6580.83     6426.76    114.44 o 
  15   2   5     1230.47     1227.47     72.57 o 
  16   2   5     2338.26     2136.35     88.22 o 
  17   2   5      138.90      161.17     78.55 o 
  18   2   5      156.08      214.01     92.81 o 
  19   2   5      277.12      378.87     91.92 o 
  20   2   5       42.68      166.06    102.01 o 
 -21   3   5      169.78      138.52     94.18 o 
 -20   3   5       21.48       60.02     96.59 o 
 -19   3   5       13.65       19.77     86.68 o 
 -18   3   5        2.27      136.68     96.19 o 
 -17   3   5      278.24      227.32     80.14 o 
 -16   3   5     1435.66     1695.32     85.74 o 
 -15   3   5       27.36       40.45     67.81 o 
 -14   3   5        7.40      118.95     73.51 o 
 -13   3   5     2404.20     2654.81     77.36 o 
 -12   3   5     1402.73     1450.51     75.12 o 
 -11   3   5     1204.90     1343.62     80.84 o 
 -10   3   5      276.08      339.15     79.60 o 
  -9   3   5      233.22      307.17     71.75 o 
  -8   3   5     3743.95     3693.39     80.43 o 
  -7   3   5     1817.60     2395.57     81.59 o 
  -6   3   5     9072.36     8850.45    107.42 o 
  -5   3   5      370.78     1002.30     68.15 o 
  -4   3   5     2489.35     2434.46     84.95 o 
  -3   3   5    32651.13    39915.61    590.54 o 
  -2   3   5     1882.26     2807.15     97.04 o 
  -1   3   5    30689.92    30671.84    500.24 o 
   0   3   5    16147.02    15796.02    202.83 o 
   1   3   5    20020.40    18924.05    220.23 o 
   2   3   5    24762.18    27982.44    355.75 o 
   3   3   5      620.99      549.80     59.98 o 
   4   3   5    37688.42    41475.40    168.46 o 
   5   3   5    11254.30    11465.60    101.82 o 
   6   3   5      522.58      373.62     65.89 o 
   7   3   5    13888.79    14763.03    146.97 o 
   8   3   5      802.94      695.56     76.64 o 
   9   3   5        9.34       37.08     63.23 o 
  10   3   5     4346.85     3848.90     88.61 o 
  11   3   5      523.82      470.95     77.16 o 
  12   3   5      702.56      730.31     81.01 o 
  13   3   5     4652.24     4563.49     94.06 o 
  14   3   5       33.63       34.68     77.86 o 
  15   3   5     1013.17     1257.43     84.29 o 
  16   3   5        5.62       15.36     72.96 o 
  17   3   5      805.74      930.93     90.08 o 
  18   3   5      987.35     1013.66     85.14 o 
  19   3   5      228.80      188.72     86.53 o 
 -21   4   5       74.63      150.61    101.35 o 
 -20   4   5      901.07      877.47     92.77 o 
 -19   4   5      687.25      717.66     88.80 o 
 -18   4   5     1672.61     1633.19     84.43 o 
 -17   4   5     6898.04     6729.85     97.16 o 
 -16   4   5      403.42      373.42     83.16 o 
 -15   4   5     2875.54     2698.32     72.98 o 
 -14   4   5     1058.44      992.79     75.39 o 
 -13   4   5     1120.18     1195.02     80.91 o 
 -12   4   5     1757.90     1504.41     77.49 o 
 -11   4   5      754.42      908.08     76.50 o 
 -10   4   5    14784.14    14823.61    120.77 o 
  -9   4   5     2005.84     2140.12     79.50 o 
  -8   4   5      322.95      535.22     74.15 o 
  -7   4   5    13024.48    12145.75    110.24 o 
  -6   4   5       76.70      200.15     77.07 o 
  -5   4   5    36838.38    38926.73    271.31 o 
  -4   4   5     1598.24     1719.73     76.93 o 
  -3   4   5      358.35      181.44     71.30 o 
  -2   4   5    11200.10    12336.37    131.89 o 
  -1   4   5    12143.15    11700.27    118.57 o 
   0   4   5     7465.69     7118.77    101.15 o 
   1   4   5    16025.54    15968.94    125.32 o 
   2   4   5     2853.66     3021.28     82.63 o 
   3   4   5    77910.29    79028.69    432.85 o 
   4   4   5     7840.42     8351.22    119.34 o 
   5   4   5    23184.94    21658.24    236.10 o 
   6   4   5     6445.93     6637.80     79.67 o 
   7   4   5      171.85      192.01     70.33 o 
   8   4   5      107.40       42.95     75.16 o 
   9   4   5     1134.15     1318.36     73.48 o 
  10   4   5       95.72       27.58     76.98 o 
  11   4   5        1.42       13.79     65.18 o 
  12   4   5     2254.71     2185.08     76.37 o 
  13   4   5      665.84      607.05     84.21 o 
  14   4   5        1.63       23.78     68.12 o 
  15   4   5        0.59        9.30     78.00 o 
  16   4   5      815.08      789.21     78.35 o 
  17   4   5      184.78      207.67     77.68 o 
  18   4   5     1295.78     1128.78     79.37 o 
  19   4   5        6.11       79.59     93.64 o 
 -21   5   5      389.99      374.89     97.17 o 
 -20   5   5     1581.09     1469.76     95.98 o 
 -19   5   5      207.71      197.64     84.87 o 
 -18   5   5     2091.49     2198.26    107.52 o 
 -17   5   5      359.20      396.24     87.62 o 
 -16   5   5      338.92      490.18     84.10 o 
 -15   5   5      347.30      403.19     72.89 o 
 -14   5   5       53.43      137.79     80.62 o 
 -13   5   5      988.72     1177.50     85.59 o 
 -12   5   5     4353.23     4229.81     82.19 o 
 -11   5   5     4984.69     5031.47     82.78 o 
 -10   5   5    16282.18    16534.03    195.88 o 
  -9   5   5    31639.46    31347.71    320.70 o 
  -8   5   5     4499.78     4644.09     84.32 o 
  -7   5   5      457.25      257.47     73.67 o 
  -6   5   5    32907.41    33580.32    322.07 o 
  -5   5   5     1053.47     1227.65     73.71 o 
  -4   5   5    38521.18    41748.36    276.86 o 
  -3   5   5     8083.83     7902.09    131.21 o 
  -2   5   5      180.96      190.08     65.12 o 
  -1   5   5     6209.05     7673.99     99.16 o 
   0   5   5       19.98       28.60     65.28 o 
   1   5   5     7542.79     8223.64     98.61 o 
   2   5   5    46222.79    47627.69    495.25 o 
   3   5   5      199.86      202.61     66.45 o 
   4   5   5    68223.42    64555.39    839.59 o 
   5   5   5     1557.47     1347.15     67.83 o 
   6   5   5    21922.98    23781.14    203.61 o 
   7   5   5     3750.22     3595.33     74.22 o 
   8   5   5      519.32      517.24     55.98 o 
   9   5   5        3.97        0.72     66.78 o 
  10   5   5     1487.74     1534.78     71.25 o 
  11   5   5     1042.89     1197.68     75.84 o 
  12   5   5       51.27       67.11     68.30 o 
  13   5   5     4915.37     5147.45    129.05 o 
  14   5   5      149.31      122.84     80.71 o 
  15   5   5     1711.99     1788.99     78.80 o 
  16   5   5      359.30      336.57     72.80 o 
  17   5   5      834.22      760.63     79.89 o 
  18   5   5      961.74      893.87     87.27 o 
  19   5   5      186.27      222.40     89.84 o 
 -20   6   5        3.41      -20.48     99.67 o 
 -19   6   5       97.93      236.78     96.85 o 
 -18   6   5       91.63      163.18     93.22 o 
 -17   6   5      511.41      418.82     95.26 o 
 -16   6   5       20.13       45.24     80.61 o 
 -15   6   5      436.94      393.50     82.04 o 
 -14   6   5       15.24       58.33     80.33 o 
 -13   6   5     1151.73     1298.21     75.26 o 
 -12   6   5    14036.25    13721.16    117.58 o 
 -11   6   5     1863.18     1794.73     76.48 o 
 -10   6   5    11051.93    10337.63    126.78 o 
  -9   6   5      349.54      431.12     76.81 o 
  -8   6   5    18310.38    19150.62    201.31 o 
  -7   6   5     1562.58     1518.43     83.70 o 
  -6   6   5     1555.23     1288.52     73.37 o 
  -5   6   5      230.59      312.73     75.29 o 
  -4   6   5     2088.13     1570.64     74.59 o 
  -3   6   5    18257.91    19331.81    283.19 o 
  -2   6   5    30250.64    29753.67    191.48 o 
  -1   6   5     9846.84     9150.78    102.51 o 
   0   6   5     2675.94     2557.93     80.99 o 
   1   6   5    24465.47    22078.76    194.55 o 
   2   6   5     4468.29     4580.49     80.50 o 
   3   6   5    17830.38    16874.67    129.46 o 
   4   6   5      205.40      158.64     75.19 o 
   5   6   5    12885.20    11674.67    135.11 o 
   6   6   5    14265.89    14517.84    155.47 o 
   7   6   5      358.25      369.16     71.31 o 
   8   6   5     2011.82     2150.98     83.68 o 
   9   6   5     1241.74     1207.95     72.28 o 
  10   6   5     1004.50     1131.27     71.87 o 
  11   6   5     2506.58     2270.41     70.24 o 
  12   6   5     3279.59     3448.65     89.69 o 
  13   6   5        1.01      -36.06     75.56 o 
  14   6   5     6060.34     5684.44     91.10 o 
  15   6   5       34.45       68.92     80.46 o 
  16   6   5     3971.57     3988.61     97.50 o 
  17   6   5      434.32      356.66     88.52 o 
  18   6   5     1087.56     1231.72    100.39 o 
  19   6   5      254.01      269.40     92.57 o 
 -20   7   5      277.27      303.21     92.72 o 
 -19   7   5     1372.23     1387.32     90.41 o 
 -18   7   5      765.17      817.87    101.02 o 
 -17   7   5        0.39       77.22     81.87 o 
 -16   7   5      989.01     1067.57     90.37 o 
 -15   7   5      200.52      214.26     78.62 o 
 -14   7   5      168.93      220.41     77.72 o 
 -13   7   5      335.20      398.28     76.40 o 
 -12   7   5      753.71      849.86     69.16 o 
 -11   7   5     3120.84     3174.37     79.47 o 
 -10   7   5     4776.49     4909.32     83.27 o 
  -9   7   5     1809.86     2035.37     77.78 o 
  -8   7   5       35.71       -6.46     76.20 o 
  -7   7   5     7065.79     6535.46    107.67 o 
  -6   7   5     4261.10     4428.03     83.10 o 
  -5   7   5      980.03      942.85     68.20 o 
  -4   7   5     5231.11     5249.52     83.69 o 
  -3   7   5     2762.11     2596.13     79.08 o 
  -2   7   5    16992.92    17743.22    263.53 o 
  -1   7   5     1573.71     1872.07     81.44 o 
   0   7   5    18390.29    18349.33    150.85 o 
   1   7   5      619.83      620.24     69.22 o 
   2   7   5    11948.43    12506.28    104.39 o 
   3   7   5      596.35      690.35     68.85 o 
   4   7   5      368.83      658.00     78.39 o 
   5   7   5     1252.63     1311.80     72.22 o 
   6   7   5      744.05      744.05     68.79 o 
   7   7   5      292.00      140.53     77.40 o 
   8   7   5      642.37      378.81     65.21 o 
   9   7   5     1473.46     1379.98     70.61 o 
  10   7   5        1.09       50.69     74.88 o 
  11   7   5     1193.51     1157.24     71.59 o 
  12   7   5     3108.78     3050.22     75.75 o 
  13   7   5      269.06      218.09     75.44 o 
  14   7   5      232.07      288.03     69.61 o 
  15   7   5     3880.87     3879.78     92.12 o 
  16   7   5      232.30      324.89     87.58 o 
  17   7   5      419.12      494.88     79.06 o 
  18   7   5      262.17      164.52    100.47 o 
 -19   8   5      347.21      436.74    100.43 o 
 -18   8   5      599.90      526.14     86.50 o 
 -17   8   5       76.87       94.64     91.62 o 
 -16   8   5        5.21       43.42     83.35 o 
 -15   8   5       20.67       75.51     90.48 o 
 -14   8   5      167.70      284.52     79.55 o 
 -13   8   5     3941.09     4307.68     82.33 o 
 -12   8   5       12.29      -16.80     78.33 o 
 -11   8   5     6446.36     5843.81     82.94 o 
 -10   8   5       31.26       39.82     67.81 o 
  -9   8   5      691.90      598.77     78.43 o 
  -8   8   5      942.68     1181.63     72.89 o 
  -7   8   5     2641.03     2312.19     70.11 o 
  -6   8   5      780.71      830.15     73.91 o 
  -5   8   5     4420.53     3836.62     87.18 o 
  -4   8   5     2939.30     3622.07     76.86 o 
  -3   8   5    13093.21    12806.26    107.56 o 
  -2   8   5     2928.07     2955.33     82.28 o 
  -1   8   5      147.65      311.88     69.13 o 
   0   8   5      156.01      238.44     71.65 o 
   1   8   5     5108.53     5130.31     87.58 o 
   2   8   5       26.38       48.64     67.32 o 
   3   8   5     2406.61     2424.24     78.97 o 
   4   8   5      985.61      882.14     63.81 o 
   5   8   5     1574.75     1562.15     72.29 o 
   6   8   5     9069.21     8438.43    106.76 o 
   7   8   5        3.48       34.77     73.20 o 
   8   8   5     2075.84     2147.04     92.15 o 
   9   8   5     3649.34     3929.68     86.03 o 
  10   8   5      792.01      645.43     75.13 o 
  11   8   5     1898.34     1980.60     95.80 o 
  12   8   5     1682.54     1596.24     68.13 o 
  13   8   5      554.11      396.89     96.90 o 
  14   8   5      231.83      252.51     88.71 o 
  15   8   5       94.29       87.29     86.71 o 
  16   8   5      981.51     1005.16     89.29 o 
  17   8   5      926.88      869.36     93.11 o 
  18   8   5      366.09      313.45     93.18 o 
 -19   9   5       49.70      103.94     97.66 o 
 -18   9   5       34.06       10.91     98.55 o 
 -17   9   5      475.96      572.87     87.60 o 
 -16   9   5      438.92      605.27     92.22 o 
 -15   9   5     1410.12     1407.66     91.93 o 
 -14   9   5     1516.70     1456.54     86.59 o 
 -13   9   5       27.89      128.75     89.98 o 
 -12   9   5      392.06      424.67     82.19 o 
 -11   9   5       46.65      111.87     79.19 o 
 -10   9   5     2273.45     2265.60     83.82 o 
  -9   9   5      129.36      154.59     79.78 o 
  -8   9   5     2471.19     2631.59     78.78 o 
  -7   9   5     1019.59      943.37     73.04 o 
  -6   9   5     2465.26     3002.07     71.65 o 
  -5   9   5      656.11      795.02     82.29 o 
  -4   9   5     1080.02     1335.41     81.18 o 
  -3   9   5     1415.03     1355.52     72.55 o 
  -2   9   5      310.88      249.87     72.38 o 
  -1   9   5     2931.92     2593.43     78.20 o 
   0   9   5     7329.02     7052.09    102.30 o 
   1   9   5    13891.66    14005.72    104.93 o 
   2   9   5     2132.09     2175.93     77.87 o 
   3   9   5     3590.00     3783.50     73.05 o 
   4   9   5      129.92      180.66     72.51 o 
   5   9   5     3636.86     3989.21     77.29 o 
   6   9   5     2226.05     2145.58     72.48 o 
   7   9   5     1968.77     1827.36     69.34 o 
   8   9   5      979.90      890.06     73.77 o 
   9   9   5      597.09      582.11     77.82 o 
  10   9   5      614.65      519.16     87.27 o 
  11   9   5      202.72      185.38     87.33 o 
  12   9   5       16.60       79.05     75.74 o 
  13   9   5     1080.17     1148.00     87.62 o 
  14   9   5       13.07       20.02     84.12 o 
  15   9   5     2037.26     1968.38     91.85 o 
  16   9   5      404.24      416.85     90.95 o 
  17   9   5       65.57       95.49     82.37 o 
 -18  10   5      947.65     1010.76    110.51 o 
 -17  10   5        3.68       25.11     93.50 o 
 -16  10   5      191.29      254.98     89.56 o 
 -15  10   5      231.36      337.17     92.11 o 
 -14  10   5     1001.86      878.17     83.84 o 
 -13  10   5      855.19      878.12     96.29 o 
 -12  10   5      211.36      213.67     78.41 o 
 -11  10   5       64.30      124.41     72.24 o 
 -10  10   5        3.69      -36.48     87.28 o 
  -9  10   5     2089.62     1998.98     82.61 o 
  -8  10   5       22.39       47.39     74.20 o 
  -7  10   5     1193.71     1477.72     76.44 o 
  -6  10   5     4783.61     4716.14     85.95 o 
  -5  10   5     2589.41     2884.55     84.36 o 
  -4  10   5     1578.61     1842.68     89.49 o 
  -3  10   5     1476.85     1478.51     78.57 o 
  -2  10   5     5645.70     5595.56     89.19 o 
  -1  10   5     2729.50     2457.64     70.10 o 
   0  10   5      188.29      244.51     77.27 o 
   1  10   5     1318.61     1438.64     73.01 o 
   2  10   5     1410.01     1438.45     76.74 o 
   3  10   5      942.85      891.84     80.81 o 
   4  10   5     1309.84     1349.61     67.76 o 
   5  10   5     2202.11     2318.20     81.56 o 
   6  10   5     1547.76     1665.32     81.42 o 
   7  10   5      124.92      108.87     69.80 o 
   8  10   5      497.36      581.62     92.50 o 
   9  10   5     7913.62     7731.00    122.16 o 
  10  10   5      192.17      188.97     74.04 o 
  11  10   5     1560.22     1655.26     83.07 o 
  12  10   5        4.62      -38.83     73.90 o 
  13  10   5      606.61      518.02     84.21 o 
  14  10   5       58.01       90.45     82.45 o 
  15  10   5       62.47       36.81     84.99 o 
  16  10   5       15.47       -3.89     89.35 o 
 -17  11   5      194.37      245.40    101.24 o 
 -16  11   5      569.97      612.83     95.44 o 
 -15  11   5      309.84      377.96     81.02 o 
 -14  11   5     1002.63     1093.67     85.40 o 
 -13  11   5       22.47      155.67    100.45 o 
 -12  11   5      611.53      594.09     87.21 o 
 -11  11   5      103.37      155.23     91.47 o 
 -10  11   5        5.53        1.96     74.37 o 
  -9  11   5     1808.20     1842.84     85.36 o 
  -8  11   5      421.05      456.45     78.12 o 
  -7  11   5        9.41       60.72     70.54 o 
  -6  11   5     2169.18     2163.04     84.96 o 
  -5  11   5     6163.35     5844.57     85.86 o 
  -4  11   5     2229.76     2148.64     81.65 o 
  -3  11   5     1288.22     1337.89     73.53 o 
  -2  11   5      884.60      742.07     83.05 o 
  -1  11   5       38.53      -16.02     86.93 o 
   0  11   5      171.52      121.66     72.80 o 
   1  11   5      385.11      540.66     76.63 o 
   2  11   5       47.18       41.01     77.91 o 
   3  11   5      407.71      494.81     97.75 o 
   4  11   5     1022.57     1218.30     94.34 o 
   5  11   5     5063.69     4951.58     94.17 o 
   6  11   5      531.70      595.22     75.37 o 
   7  11   5     1924.83     1700.99     72.22 o 
   8  11   5     1857.18     1898.37     84.87 o 
   9  11   5        2.20       24.71     81.43 o 
  10  11   5     5688.15     5599.10     96.14 o 
  11  11   5      545.88      422.07     71.78 o 
  12  11   5      888.07      920.22     85.86 o 
  13  11   5        2.47       21.62     79.49 o 
  14  11   5       48.64       67.84     84.84 o 
  15  11   5       10.86       70.76     85.45 o 
  16  11   5     1441.38     1261.44     83.53 o 
 -16  12   5      252.00      341.55     90.33 o 
 -15  12   5      217.20      226.62     97.86 o 
 -14  12   5      455.92      412.76     97.65 o 
 -13  12   5      424.21      419.52     87.52 o 
 -12  12   5     1749.41     1947.63     92.26 o 
 -11  12   5      642.11      780.39     99.55 o 
 -10  12   5     1742.13     1642.39    102.97 o 
  -9  12   5       39.78      154.12     94.09 o 
  -8  12   5     1205.25     1033.48     76.16 o 
  -7  12   5      993.56     1258.39    102.65 o 
  -6  12   5       14.44       39.63     81.30 o 
  -5  12   5     2200.30     1992.01     81.19 o 
  -4  12   5       24.05       46.32     78.97 o 
  -3  12   5     1591.67     1398.59     74.86 o 
  -2  12   5     1407.77     1362.40     85.68 o 
  -1  12   5     1677.54     1670.90     85.29 o 
   0  12   5      636.65      640.19     69.25 o 
   1  12   5      825.11     1012.55     80.70 o 
   2  12   5       76.06      148.94     78.64 o 
   3  12   5    12600.92    12525.54    189.41 o 
   4  12   5       68.81      141.17     79.09 o 
   5  12   5     3342.98     2986.79     82.90 o 
   6  12   5      492.61      442.62     93.97 o 
   7  12   5      335.79      378.19     81.79 o 
   8  12   5     1201.19     1137.78     80.95 o 
   9  12   5       17.61       13.65     76.14 o 
  10  12   5      398.97      382.42     95.31 o 
  11  12   5      266.56      292.73     81.19 o 
  12  12   5     1125.91      987.79     95.45 o 
  13  12   5     1257.86     1246.77     93.69 o 
  14  12   5      467.97      446.24     85.34 o 
  15  12   5       56.63       45.77     96.62 o 
 -15  13   5       49.84      108.64     95.92 o 
 -14  13   5      879.56      818.97     99.36 o 
 -13  13   5     3416.67     3629.88     93.85 o 
 -12  13   5     2185.76     2294.50     87.74 o 
 -11  13   5     6257.90     6484.77    105.32 o 
 -10  13   5     1150.49     1045.02     87.64 o 
  -9  13   5     3374.27     3539.94     97.63 o 
  -8  13   5      353.78      426.85     86.09 o 
  -7  13   5     5918.12     5950.08     95.71 o 
  -6  13   5     5270.74     5006.71     93.19 o 
  -5  13   5      711.45      724.52     92.34 o 
  -4  13   5     6004.05     6593.13    111.70 o 
  -3  13   5      993.58     1026.39     69.07 o 
  -2  13   5     1558.57     1620.72     83.22 o 
  -1  13   5     3493.62     3756.19     91.25 o 
   0  13   5     3713.65     3860.29     90.36 o 
   1  13   5      470.15      306.35     78.57 o 
   2  13   5    20818.43    19873.12    197.42 o 
   3  13   5       96.31      110.74     83.57 o 
   4  13   5    22342.17    22423.42    347.33 o 
   5  13   5      803.19      794.83     85.83 o 
   6  13   5     3987.42     3928.99     90.00 o 
   7  13   5      259.59      264.12     91.27 o 
   8  13   5       21.30       23.16     86.32 o 
   9  13   5      350.69      388.06     75.79 o 
  10  13   5     1279.92     1321.13     95.26 o 
  11  13   5     2411.86     2724.17     99.85 o 
  12  13   5     1752.60     1624.79     94.47 o 
  13  13   5     2876.56     2714.62     95.03 o 
  14  13   5      128.33      165.62     87.87 o 
 -14  14   5      146.39      296.11     91.31 o 
 -13  14   5      355.76      496.34     96.80 o 
 -12  14   5     1219.48     1139.54     99.57 o 
 -11  14   5       45.01       79.37     89.08 o 
 -10  14   5      777.94      888.60    102.65 o 
  -9  14   5      146.81      201.83     88.11 o 
  -8  14   5     6504.46     6823.21    106.04 o 
  -7  14   5     1751.50     1615.65     86.06 o 
  -6  14   5      868.51      926.23     87.00 o 
  -5  14   5      471.20      422.16     78.22 o 
  -4  14   5       20.87       65.63     92.46 o 
  -3  14   5      759.89      743.42     88.14 o 
  -2  14   5     4046.87     3763.90     88.84 o 
  -1  14   5      606.43      688.85     91.79 o 
   0  14   5      310.86      365.33     80.78 o 
   1  14   5     7436.68     7275.29    107.04 o 
   2  14   5      476.08      477.05     87.08 o 
   3  14   5    11283.76    11070.90    154.89 o 
   4  14   5      184.86      186.14     87.35 o 
   5  14   5     3419.53     3433.37     86.46 o 
   6  14   5     2529.67     2539.32     83.88 o 
   7  14   5      293.96      328.92     84.04 o 
   8  14   5      282.46      243.88     86.03 o 
   9  14   5      267.99      219.53     94.25 o 
  10  14   5      252.61      356.85    103.45 o 
  11  14   5       26.33       29.53     98.73 o 
  12  14   5      631.79      582.11    102.36 o 
 -13  15   5       69.35      -15.90    106.94 o 
 -12  15   5       40.81       67.42     97.86 o 
 -11  15   5      413.64      434.49     96.39 o 
 -10  15   5       86.30       96.44     85.04 o 
  -9  15   5      603.63      641.47     90.45 o 
  -8  15   5      171.82      141.80     79.45 o 
  -7  15   5     2014.19     2091.90     87.17 o 
  -6  15   5      706.18      576.40     82.51 o 
  -5  15   5     5803.32     5359.23     97.61 o 
  -4  15   5      235.34      277.09     91.43 o 
  -3  15   5       17.34       26.95     79.80 o 
  -2  15   5      149.10      176.30     79.59 o 
  -1  15   5      800.41      874.44     76.11 o 
   0  15   5       26.61       74.82     79.45 o 
   1  15   5       57.00       71.33     82.05 o 
   2  15   5     1077.20     1029.03     91.24 o 
   3  15   5      335.11      468.09    107.59 o 
   4  15   5        5.00       -3.18     90.20 o 
   5  15   5      687.81      534.48     86.78 o 
   6  15   5      962.54      831.43     88.00 o 
   7  15   5        2.45       18.83     83.49 o 
   8  15   5     1658.68     1781.77     93.59 o 
   9  15   5      140.10      136.09     97.76 o 
  10  15   5     1172.14     1077.38     95.91 o 
  11  15   5       96.16      118.56    102.54 o 
 -11  16   5      289.30      308.90     98.28 o 
 -10  16   5      820.80      844.24     96.79 o 
  -9  16   5      111.26      168.02     96.98 o 
  -8  16   5      374.62      378.64     99.11 o 
  -7  16   5        7.20       72.99     88.02 o 
  -6  16   5       91.14      209.95     91.34 o 
  -5  16   5     1698.51     1718.53     95.42 o 
  -4  16   5      569.17      705.74     90.70 o 
  -3  16   5     1685.73     1587.68     90.02 o 
  -2  16   5      427.34      435.63     94.45 o 
  -1  16   5      669.96      705.66     93.06 o 
   0  16   5       53.69       67.72     82.49 o 
   1  16   5      464.64      470.76     93.23 o 
   2  16   5       12.03       65.90     92.74 o 
   3  16   5      298.52      298.60    103.14 o 
   4  16   5      700.85      778.35     85.82 o 
   5  16   5       40.76      118.31     95.23 o 
   6  16   5       33.85        6.48     91.28 o 
   7  16   5      271.39      284.39     98.27 o 
   8  16   5        2.42        3.65     88.72 o 
   9  16   5     1045.26     1066.21     98.06 o 
  -9  17   5      239.09      292.26    101.77 o 
  -8  17   5      254.41      237.02    102.97 o 
  -7  17   5      346.82      320.01    104.64 o 
  -6  17   5      279.99      372.43     98.00 o 
  -5  17   5      672.90      727.63     98.74 o 
  -4  17   5      473.64      543.53     96.19 o 
  -3  17   5        0.36      -95.21     99.68 o 
  -2  17   5      640.10      679.51     92.92 o 
  -1  17   5       11.91       13.62     98.74 o 
   0  17   5      228.85      217.44     88.54 o 
   1  17   5        2.26       74.40     97.55 o 
   2  17   5       27.86       41.10     87.15 o 
   3  17   5        8.61       73.38     98.39 o 
   4  17   5      207.42      207.13     99.94 o 
   5  17   5      254.99      196.54    103.31 o 
   6  17   5       54.33       71.06     96.91 o 
   7  17   5        1.63       75.73     97.73 o 
  -5  18   5      417.86      399.81     99.98 o 
  -4  18   5     1824.71     1711.83     98.98 o 
  -3  18   5       32.42        1.27    103.27 o 
  -2  18   5      276.03      213.61     96.92 o 
  -1  18   5        3.92      -15.75     94.32 o 
   0  18   5        0.41       99.20     91.69 o 
   1  18   5       25.21       83.99     96.64 o 
   2  18   5       36.40       44.03     97.95 o 
   3  18   5      129.56      127.78     98.70 o 
 -22   0   6      102.86       44.11    147.98 o 
 -21   0   6     2849.29     2842.00    148.23 o 
 -20   0   6      773.74      658.18    133.67 o 
 -19   0   6     2104.37     2132.85    133.05 o 
 -18   0   6      530.55      488.58    110.65 o 
 -17   0   6      350.43      305.51    135.09 o 
 -16   0   6       55.61      -17.08    130.87 o 
 -15   0   6       46.13       31.67    125.83 o 
 -14   0   6      457.13      672.61    107.17 o 
 -13   0   6      189.49      237.43     94.86 o 
 -12   0   6     1622.19     1824.72    100.15 o 
 -11   0   6     1692.98     2171.91    109.98 o 
 -10   0   6     4901.26     4508.35    111.70 o 
  -9   0   6     2452.89     2691.40    113.92 o 
  -8   0   6    22770.86    19330.44    298.41 o 
  -7   0   6     4888.28     4668.13    131.05 o 
  -6   0   6     1853.85     1775.45    114.76 o 
  -5   0   6     2871.56     1945.90    120.27 o 
  -4   0   6    79345.81    97641.61   1753.56 o 
  -3   0   6    70314.38    76276.24   1140.74 o 
  -2   0   6      217.79      356.64    118.74 o 
  -1   0   6      423.31      145.92    120.01 o 
   0   0   6     3820.05     1377.34    125.70 o 
   1   0   6   124442.98   131185.64   1861.25 o 
   2   0   6    79447.95    78508.85    471.12 o 
   3   0   6    10061.00    10218.65    164.99 o 
   4   0   6    10984.43    11812.28    141.81 o 
   5   0   6    10514.50    10284.83    273.08 o 
   6   0   6    11915.49    10399.76    145.23 o 
   7   0   6     8551.04     9105.26    130.08 o 
   8   0   6    10075.34    10150.78    271.03 o 
   9   0   6     1307.07     1477.12     94.41 o 
  10   0   6      293.20      419.77    101.08 o 
  11   0   6     1124.98     1113.86    120.03 o 
  12   0   6     7985.70     7730.75    145.01 o 
  13   0   6     5516.86     5284.09    131.90 o 
  14   0   6     2597.33     2603.30    108.19 o 
  15   0   6     2475.45     2416.75    111.42 o 
  16   0   6     6364.90     5849.18    124.02 o 
  17   0   6      856.65      946.21    105.89 o 
  18   0   6      444.56      545.39    117.03 o 
  19   0   6      237.81      272.37    123.12 o 
 -22   1   6      988.53      916.01    100.77 o 
 -21   1   6      223.85      269.31     99.85 o 
 -20   1   6      990.99      959.63     87.18 o 
 -19   1   6       23.31        7.07     84.46 o 
 -18   1   6      552.14      593.34     78.61 o 
 -17   1   6       56.89      110.31     88.55 o 
 -16   1   6      188.75      221.07     76.36 o 
 -15   1   6        0.52      102.76     77.57 o 
 -14   1   6       65.37       83.80     70.22 o 
 -13   1   6       43.78       76.75     69.01 o 
 -12   1   6     3103.21     3409.85     78.94 o 
 -11   1   6       39.48       59.38     71.84 o 
 -10   1   6     6019.23     6947.48     92.02 o 
  -9   1   6     5937.56     6741.58     91.38 o 
  -8   1   6     3653.23     4134.60     87.25 o 
  -7   1   6    31737.44    31316.29    261.29 o 
  -6   1   6     4699.98     4804.94     95.10 o 
  -5   1   6    12092.09    10821.72    129.52 o 
  -4   1   6     6077.53     7522.90    124.53 o 
  -2   1   6      178.98      808.86     87.72 o 
  -1   1   6      585.09      750.79     80.24 o 
   0   1   6    44606.49    48801.64    370.71 o 
   1   1   6    20288.23    27763.13    200.18 o 
   2   1   6     1246.02     2488.58     98.84 o 
   3   1   6    30086.38    29118.85    341.75 o 
   4   1   6    18082.97    19078.17    136.18 o 
   5   1   6       16.19       89.72     76.12 o 
   6   1   6      979.59     1214.81     64.44 o 
   7   1   6     2638.34     2508.40     75.08 o 
   8   1   6    19797.98    20675.57    250.50 o 
   9   1   6      421.06      400.71     66.52 o 
  10   1   6      960.42      784.04     65.27 o 
  11   1   6     2621.36     2658.15     89.40 o 
  12   1   6     7715.00     7386.10     94.45 o 
  13   1   6     1651.24     1496.95     76.04 o 
  14   1   6     1442.74     1462.66     73.61 o 
  15   1   6     2036.87     2040.16     78.29 o 
  16   1   6     1847.83     1634.55     73.53 o 
  17   1   6     1045.20     1044.67     85.70 o 
  18   1   6       30.27      -12.91     88.64 o 
  19   1   6       11.06       11.64     79.65 o 
 -21   2   6     1090.92     1029.91     90.89 o 
 -20   2   6      126.74      212.12     89.18 o 
 -19   2   6     1173.78     1250.71     93.56 o 
 -18   2   6      874.65      917.09     80.66 o 
 -17   2   6     5377.04     5042.09     88.12 o 
 -16   2   6      938.04      784.61     82.48 o 
 -15   2   6     1570.94     1768.26     82.20 o 
 -14   2   6       99.43      134.93     72.70 o 
 -13   2   6       62.16       67.74     78.05 o 
 -12   2   6      233.14      220.35     77.56 o 
 -11   2   6     1267.75     1433.10     75.90 o 
 -10   2   6      731.69      841.56     73.69 o 
  -9   2   6      631.62      851.78     70.16 o 
  -8   2   6     3546.20     3422.02     82.40 o 
  -7   2   6     3734.17     3649.08     85.60 o 
  -6   2   6    27619.96    27354.12    183.27 o 
  -5   2   6      245.93      117.96     77.63 o 
  -4   2   6      457.12      527.97     78.63 o 
  -3   2   6       76.75      311.59     93.90 o 
  -2   2   6    26978.18    29176.36    350.50 o 
  -1   2   6    28832.26    29471.96    323.57 o 
   0   2   6   137839.81   152716.66   1982.28 o 
   1   2   6    46227.64    49418.42    262.74 o 
   2   2   6      191.36      179.05     84.92 o 
   3   2   6     3068.19     2668.61     78.38 o 
   4   2   6       62.72       84.15     70.49 o 
   5   2   6     5789.34     6030.91     93.17 o 
   6   2   6     1343.85     1434.65     73.32 o 
   7   2   6     1464.06     1762.78     67.93 o 
   8   2   6    18003.44    17613.96    214.17 o 
   9   2   6     6879.58     6374.05     77.30 o 
  10   2   6     2538.29     2461.42     73.20 o 
  11   2   6       65.06      166.02     67.24 o 
  12   2   6      222.60      196.01     70.68 o 
  13   2   6        3.71       78.83     77.10 o 
  14   2   6       44.63       97.91     79.05 o 
  15   2   6      879.39      789.35     74.96 o 
  16   2   6       28.20       49.31     77.77 o 
  17   2   6       25.52       36.31     83.01 o 
  18   2   6       90.40       34.44     89.74 o 
  19   2   6      122.28      102.61     98.70 o 
 -21   3   6        5.48      134.20    100.48 o 
 -20   3   6     1104.44     1195.67    105.04 o 
 -19   3   6      533.32      387.37     92.05 o 
 -18   3   6     4945.91     5167.16    108.60 o 
 -17   3   6      227.00      205.52     80.59 o 
 -16   3   6     2471.89     2524.68     88.49 o 
 -15   3   6       19.92       46.57     79.08 o 
 -14   3   6     5908.11     5597.76     91.90 o 
 -13   3   6      586.60      507.70     87.95 o 
 -12   3   6     1042.48     1263.70     78.46 o 
 -11   3   6     2196.01     2179.22     77.94 o 
 -10   3   6     7145.37     6595.71     96.29 o 
  -9   3   6     1412.69     1569.26     80.77 o 
  -8   3   6        2.13       57.81     73.67 o 
  -7   3   6     3557.95     3961.00     89.50 o 
  -6   3   6     5654.28     6563.63     98.18 o 
  -5   3   6     3575.29     3445.63     88.32 o 
  -4   3   6      100.97       61.06     64.70 o 
  -3   3   6     7653.13     7081.42    124.13 o 
  -2   3   6    22178.48    22817.09    228.44 o 
  -1   3   6      486.86      157.06     76.61 o 
   0   3   6     4682.78     4995.96     87.08 o 
   1   3   6    20239.60    18841.85    143.10 o 
   2   3   6    14693.08    13332.05    122.58 o 
   3   3   6      494.44      706.83     74.95 o 
   4   3   6     3570.07     3992.98     81.28 o 
   5   3   6      104.18      137.75     64.28 o 
   6   3   6      553.06      543.20     62.94 o 
   7   3   6      308.19      236.75     70.93 o 
   8   3   6     6042.03     5869.86     79.94 o 
   9   3   6     7963.24     7377.11     76.53 o 
  10   3   6     3144.22     3152.38     72.95 o 
  11   3   6      831.74      843.79     79.67 o 
  12   3   6      142.01      288.21     75.76 o 
  13   3   6       26.53       -2.25     83.10 o 
  14   3   6       42.49       69.12     71.77 o 
  15   3   6      613.24      612.53     74.21 o 
  16   3   6      859.56      774.49     82.61 o 
  17   3   6       20.59       53.33     72.74 o 
  18   3   6       36.15      153.99     84.76 o 
  19   3   6        0.27      -54.55     88.54 o 
 -21   4   6      388.10      414.66     95.72 o 
 -20   4   6       54.89       76.08     92.36 o 
 -19   4   6       85.10      119.10     88.45 o 
 -18   4   6      518.12      590.08     84.32 o 
 -17   4   6       46.85      237.45     78.71 o 
 -16   4   6        0.12       51.54     77.45 o 
 -15   4   6        1.82      157.73     77.42 o 
 -14   4   6      312.35      322.60     80.83 o 
 -13   4   6     4785.09     4661.08     84.38 o 
 -12   4   6        5.04       33.66     66.41 o 
 -11   4   6     2123.43     1950.51     80.69 o 
 -10   4   6       66.41       80.57     77.24 o 
  -9   4   6       48.28       49.46     64.82 o 
  -8   4   6     9902.78     9837.77    109.17 o 
  -7   4   6     1373.60     1426.57     74.99 o 
  -6   4   6       66.92       75.22     72.07 o 
  -5   4   6     3241.56     2751.00     90.36 o 
  -4   4   6     4090.42     4256.78     92.74 o 
  -3   4   6        1.91        1.89     71.93 o 
  -2   4   6      353.30      805.50     80.03 o 
  -1   4   6    21670.24    21472.92    231.54 o 
   0   4   6      475.13      738.98     73.44 o 
   1   4   6     4557.18     5553.26     88.45 o 
   2   4   6      992.57     1286.50     75.18 o 
   3   4   6     2358.03     2656.74     76.39 o 
   4   4   6     1362.02     1644.57     70.80 o 
   5   4   6     2111.57     1839.73     76.50 o 
   6   4   6      506.47      502.13     58.17 o 
   7   4   6     2559.77     3130.46     75.47 o 
   8   4   6     1325.33     1130.16     68.78 o 
   9   4   6     1312.98     1146.56     79.10 o 
  10   4   6      602.24      583.28     69.73 o 
  11   4   6     1094.75     1090.44     70.80 o 
  12   4   6     3753.62     3866.40     80.80 o 
  13   4   6        8.39       37.67     69.95 o 
  14   4   6       74.35       56.82     68.88 o 
  15   4   6       49.48       56.66     71.42 o 
  16   4   6      164.50      186.01     82.58 o 
  17   4   6       52.74       61.11     85.26 o 
  18   4   6       55.57       68.79     89.95 o 
  19   4   6      158.35      210.72     94.05 o 
 -21   5   6        6.54      -59.54    102.59 o 
 -20   5   6      160.23      264.42     98.99 o 
 -19   5   6     1000.54     1004.65     91.54 o 
 -18   5   6      967.31     1084.74     92.84 o 
 -17   5   6      229.85      186.07     86.57 o 
 -16   5   6     1054.00     1193.36     87.66 o 
 -15   5   6       28.08       11.95     69.34 o 
 -14   5   6      910.35      890.37     76.31 o 
 -13   5   6      251.53      350.17     79.43 o 
 -12   5   6      165.19      176.04     72.93 o 
 -11   5   6      181.75      254.60     68.69 o 
 -10   5   6     7000.74     6565.01     89.03 o 
  -9   5   6      239.57      636.11     79.82 o 
  -8   5   6     6628.31     6489.97     90.08 o 
  -7   5   6     3251.75     3380.46     88.19 o 
  -6   5   6    13115.38    13313.89    115.47 o 
  -5   5   6     5678.95     6475.07     95.34 o 
  -4   5   6        1.12      216.32     75.18 o 
  -3   5   6        5.79        8.52     66.33 o 
  -2   5   6      582.79      540.04     71.23 o 
  -1   5   6    23664.99    23727.04    303.45 o 
   0   5   6    11136.30     9991.03    103.41 o 
   1   5   6     3984.11     4825.42     88.09 o 
   2   5   6      289.11      597.89     73.52 o 
   3   5   6     3319.18     3826.95     80.76 o 
   4   5   6     1453.77     1434.55     88.48 o 
   5   5   6        5.37        6.35     59.50 o 
   6   5   6     8311.38     8360.82    125.07 o 
   7   5   6    11122.93    11123.32     92.87 o 
   8   5   6      550.76      571.09     71.06 o 
   9   5   6     2394.56     2519.01     70.96 o 
  10   5   6       25.39       -6.98     76.72 o 
  11   5   6      197.10      155.75     63.92 o 
  12   5   6        5.35        9.47     71.97 o 
  13   5   6     1149.70     1149.43     70.80 o 
  14   5   6      395.07      386.82     81.94 o 
  15   5   6       60.47       65.42     80.61 o 
  16   5   6      113.39      136.80     77.21 o 
  17   5   6       70.21       23.36     87.55 o 
  18   5   6       18.32       36.02     83.57 o 
  19   5   6       86.39      139.30    102.13 o 
 -20   6   6       44.77       78.87     90.29 o 
 -19   6   6     2330.48     2420.11     93.09 o 
 -18   6   6      328.91      279.04     87.52 o 
 -17   6   6      622.25      671.02     94.60 o 
 -16   6   6      480.64      437.79     86.86 o 
 -15   6   6       67.62       95.65     70.43 o 
 -14   6   6      268.64      228.03     76.00 o 
 -13   6   6     5016.46     4573.91     93.56 o 
 -12   6   6     2428.83     2642.81     82.28 o 
 -11   6   6     3873.43     4031.96     88.72 o 
 -10   6   6     7575.13     7886.10    105.07 o 
  -9   6   6     2872.01     3059.47     79.43 o 
  -8   6   6    22533.75    22852.97    135.19 o 
  -7   6   6     3739.57     3969.72     86.99 o 
  -6   6   6     2474.12     2035.02     76.05 o 
  -5   6   6     2109.96     2268.53     79.81 o 
  -4   6   6       43.69      139.08     68.38 o 
  -3   6   6    25487.66    27192.12    219.33 o 
  -2   6   6     1383.95     2156.19     83.82 o 
  -1   6   6     2092.04     1882.40     79.73 o 
   0   6   6        1.17       61.88     68.69 o 
   1   6   6     2777.14     2410.81     75.68 o 
   2   6   6    15596.77    16411.10    138.06 o 
   3   6   6      313.40      439.18     71.26 o 
   4   6   6     2327.45     2273.92     73.94 o 
   5   6   6     9691.55    10491.49     94.18 o 
   6   6   6     2640.14     2389.76     75.34 o 
   7   6   6     2055.70     1721.72     64.07 o 
   8   6   6     2777.10     2618.67     91.56 o 
   9   6   6     5264.51     5255.77     84.64 o 
  10   6   6     1731.21     1667.27     70.80 o 
  11   6   6     1078.91     1004.12     78.56 o 
  12   6   6     1016.34      896.40     75.67 o 
  13   6   6     1017.25     1026.75     77.77 o 
  14   6   6       21.36      -22.12     72.27 o 
  15   6   6     1090.67     1177.20     84.17 o 
  16   6   6       12.99      -51.41     82.58 o 
  17   6   6      797.15      803.69     91.31 o 
  18   6   6      178.90      132.45     94.77 o 
 -20   7   6     3127.77     3256.36    109.15 o 
 -19   7   6      488.94      561.23     88.08 o 
 -18   7   6     1651.56     1537.60     96.84 o 
 -17   7   6     1436.91     1365.91     89.63 o 
 -16   7   6        3.91       61.64     92.11 o 
 -15   7   6       10.99       61.26     76.98 o 
 -14   7   6     1072.91     1104.24     89.54 o 
 -13   7   6      241.56      260.08     82.10 o 
 -12   7   6      858.94      979.49     73.06 o 
 -11   7   6     4922.49     4512.95     83.49 o 
 -10   7   6       36.17      119.22     75.60 o 
  -9   7   6    22612.79    22924.32    168.65 o 
  -8   7   6      507.30      396.07     70.66 o 
  -7   7   6     7699.19     6863.88     88.22 o 
  -6   7   6      541.07      393.99     75.81 o 
  -5   7   6     8246.52     8433.63     91.03 o 
  -4   7   6    15625.82    14866.55    116.70 o 
  -3   7   6     4924.47     5228.58     87.85 o 
  -2   7   6     5380.95     5056.10     91.12 o 
  -1   7   6     5812.71     6825.76     93.65 o 
   0   7   6     1658.15     1327.32     82.32 o 
   1   7   6       12.41       52.95     59.97 o 
   2   7   6    22112.25    20558.87    114.98 o 
   3   7   6     2458.06     2451.47     86.25 o 
   4   7   6    12237.73    12199.32    103.92 o 
   5   7   6     5082.53     5176.98     78.56 o 
   6   7   6     3600.33     3732.12     76.93 o 
   7   7   6       15.24       98.32     83.05 o 
   8   7   6      666.54      621.28     85.87 o 
   9   7   6     1430.00     1287.31     78.60 o 
  10   7   6     1681.21     1653.50     81.59 o 
  11   7   6     2286.31     2230.49     88.47 o 
  12   7   6        0.84     -136.47     79.47 o 
  13   7   6     2815.68     2899.41     87.26 o 
  14   7   6      595.72      530.05     74.67 o 
  15   7   6     4047.04     3774.20     97.13 o 
  16   7   6     3778.96     3899.18     85.92 o 
  17   7   6      104.26      143.17     91.97 o 
  18   7   6     1154.50     1009.41     96.70 o 
 -19   8   6      852.96      770.10     91.50 o 
 -18   8   6      113.28      165.58     96.99 o 
 -17   8   6      427.56      658.41     95.15 o 
 -16   8   6      225.11      246.99     94.28 o 
 -15   8   6       75.61      193.73     84.94 o 
 -14   8   6     2540.17     2472.29     79.65 o 
 -13   8   6      321.52      328.84     78.98 o 
 -12   8   6      299.97      281.60     75.96 o 
 -11   8   6      748.76      925.74     81.54 o 
 -10   8   6     3182.81     3314.82     81.08 o 
  -9   8   6       82.46       43.91     76.89 o 
  -8   8   6    16675.52    15925.59    210.30 o 
  -7   8   6     1403.10     1416.07     74.59 o 
  -6   8   6     4828.59     4532.79     79.62 o 
  -5   8   6        7.56       13.36     68.03 o 
  -4   8   6     1015.56     1018.63     73.31 o 
  -3   8   6      152.98      234.83     73.95 o 
  -2   8   6     4055.56     3727.95     81.23 o 
  -1   8   6     4560.81     4620.13     85.84 o 
   0   8   6     4505.95     3907.98     84.76 o 
   1   8   6      555.55      839.23     66.71 o 
   2   8   6     1776.12     1996.29     67.34 o 
   3   8   6     6293.29     6084.45     90.20 o 
   4   8   6     4295.31     4103.28     78.15 o 
   5   8   6     2952.10     2807.09     78.87 o 
   6   8   6      950.37      904.70     68.29 o 
   7   8   6      781.26      828.17     69.07 o 
   8   8   6      512.45      577.87     73.23 o 
   9   8   6       97.37      191.46     88.45 o 
  10   8   6      339.30      460.37     78.47 o 
  11   8   6     1722.07     1944.18     79.27 o 
  12   8   6      427.31      423.07     73.60 o 
  13   8   6      808.56      763.37     86.10 o 
  14   8   6     5810.05     5645.80    129.25 o 
  15   8   6     1770.24     1909.36     97.04 o 
  16   8   6      374.43      382.01     91.22 o 
  17   8   6      256.76      187.68    107.11 o 
 -19   9   6     2408.39     2362.34    107.55 o 
 -18   9   6      804.36      726.59     85.15 o 
 -17   9   6      369.80      385.31    104.07 o 
 -16   9   6     1921.15     1972.56     91.96 o 
 -15   9   6      824.58      903.61     89.69 o 
 -14   9   6     1267.32     1208.55     84.27 o 
 -13   9   6     1905.47     1932.17     84.51 o 
 -12   9   6     1126.13     1193.55     89.56 o 
 -11   9   6     1658.40     1764.50     81.82 o 
 -10   9   6     1045.28     1107.72     87.20 o 
  -9   9   6     1359.37     1463.17     80.93 o 
  -8   9   6     7159.68     7838.02     98.86 o 
  -7   9   6     3280.80     3248.69     87.17 o 
  -6   9   6     6910.19     6810.48     91.80 o 
  -5   9   6     7922.52     7002.81    100.20 o 
  -4   9   6     1982.45     1875.42     80.86 o 
  -3   9   6    14081.68    13326.75    200.16 o 
  -2   9   6     1171.97     1185.09     68.21 o 
  -1   9   6     2578.04     2496.65     76.81 o 
   0   9   6     7022.30     7627.22     90.75 o 
   1   9   6     1504.74     1530.83     74.38 o 
   2   9   6      996.55      745.61     80.79 o 
   3   9   6    13806.71    13484.51     99.77 o 
   4   9   6      574.34      490.44     74.80 o 
   5   9   6     5348.09     5327.98     82.91 o 
   6   9   6     8024.00     7786.95    115.51 o 
   7   9   6     1717.28     1570.16     71.75 o 
   8   9   6     3672.47     3448.90     98.70 o 
   9   9   6     3169.39     2903.14     78.07 o 
  10   9   6     6214.91     6131.40     95.62 o 
  11   9   6       85.97      151.69     87.17 o 
  12   9   6     3601.31     3660.19     90.05 o 
  13   9   6       67.34       90.45     80.42 o 
  14   9   6     3470.83     3129.89     96.10 o 
  15   9   6       12.12       49.73     83.88 o 
  16   9   6      285.33      299.27     97.72 o 
  17   9   6      646.98      665.62     91.60 o 
 -18  10   6      780.33      835.98    104.09 o 
 -17  10   6      614.17      604.34     93.51 o 
 -16  10   6      594.97      761.60     85.19 o 
 -15  10   6     3819.08     4023.75    119.65 o 
 -14  10   6       21.84       46.94     96.93 o 
 -13  10   6     1799.49     2019.97     89.78 o 
 -12  10   6      820.23      747.84     85.12 o 
 -11  10   6       70.76      197.81     75.70 o 
 -10  10   6       21.01       53.64     89.53 o 
  -9  10   6     1832.76     1478.38     76.81 o 
  -8  10   6      925.33     1166.33     76.00 o 
  -7  10   6     6804.23     6821.61     91.52 o 
  -6  10   6    10935.48    10935.47    106.42 o 
  -5  10   6     5374.26     5610.18     86.26 o 
  -4  10   6    18283.70    17695.25    240.84 o 
  -3  10   6      532.98      621.66     84.17 o 
  -2  10   6     9046.94     9015.83     99.51 o 
  -1  10   6       15.92       37.78     73.17 o 
   0  10   6     8993.99     8935.48    115.59 o 
   1  10   6     3152.38     3126.90     80.11 o 
   2  10   6      189.55      156.22     63.47 o 
   3  10   6     1725.14     1418.47     78.27 o 
   4  10   6      279.31      138.83     72.04 o 
   5  10   6      182.86      123.86     80.98 o 
   6  10   6     3825.25     4000.81     92.55 o 
   7  10   6    13825.46    14137.11    179.09 o 
   8  10   6      564.53      786.01     81.24 o 
   9  10   6     3655.77     3594.79     81.25 o 
  10  10   6        0.65       46.80     73.01 o 
  11  10   6     2517.53     2485.01     94.57 o 
  12  10   6      636.37      679.99     87.93 o 
  13  10   6     1656.90     1698.54     92.68 o 
  14  10   6       23.29       75.96     86.74 o 
  15  10   6       24.42      -17.81     82.36 o 
  16  10   6       66.77       55.06     89.17 o 
 -17  11   6        0.98        5.78     94.83 o 
 -16  11   6      619.12      627.52     94.34 o 
 -15  11   6      148.90       91.21     96.07 o 
 -14  11   6       81.85      187.76     92.27 o 
 -13  11   6     2099.17     2132.06    105.11 o 
 -12  11   6      940.76      994.20     87.00 o 
 -11  11   6     1857.50     1679.62     81.91 o 
 -10  11   6      114.31      147.68     76.16 o 
  -9  11   6     1021.39     1081.78     82.64 o 
  -8  11   6       61.01      108.14     76.24 o 
  -7  11   6     2597.14     2561.01     77.68 o 
  -6  11   6      103.84      237.08     71.92 o 
  -5  11   6      162.71      187.90     76.55 o 
  -4  11   6     1311.75     1431.37     93.94 o 
  -3  11   6      158.23      233.80     72.81 o 
  -2  11   6      243.61      216.52     66.76 o 
  -1  11   6       80.14       78.82     87.39 o 
   0  11   6      792.48      794.48     84.76 o 
   1  11   6     1782.17     1814.82     80.88 o 
   2  11   6     1592.37     1551.84     80.38 o 
   3  11   6     1323.73     1148.55    100.02 o 
   4  11   6      122.92       91.76     81.85 o 
   5  11   6      988.95     1052.98     76.93 o 
   6  11   6     1537.24     1425.04     82.81 o 
   7  11   6      247.76      337.32     87.09 o 
   8  11   6      951.76      959.76     88.38 o 
   9  11   6      367.94      260.69     83.39 o 
  10  11   6      338.90      339.83     77.43 o 
  11  11   6       88.98      160.92     75.02 o 
  12  11   6      153.21      278.65     84.64 o 
  13  11   6      730.16      768.91     82.28 o 
  14  11   6      471.17      482.56     85.65 o 
  15  11   6      227.58      295.07     89.90 o 
 -16  12   6      185.33      248.95    101.18 o 
 -15  12   6      600.87      586.98    103.63 o 
 -14  12   6      254.82      376.08    102.42 o 
 -13  12   6     1993.45     1967.79    102.81 o 
 -12  12   6     3840.74     3803.67     90.69 o 
 -11  12   6      856.36      779.81     89.41 o 
 -10  12   6     2759.66     2836.51     95.23 o 
  -9  12   6        4.62       48.93     90.07 o 
  -8  12   6     1182.09     1169.88     95.90 o 
  -7  12   6     4234.88     4297.14    100.48 o 
  -6  12   6      135.32       73.61     82.74 o 
  -5  12   6     3955.99     3786.77     87.15 o 
  -4  12   6       78.73      113.61     80.60 o 
  -3  12   6     1191.36     1170.69     81.40 o 
  -2  12   6      318.43      203.25     95.06 o 
  -1  12   6      633.81      646.57     74.59 o 
   0  12   6      401.16      330.25     89.07 o 
   1  12   6      181.45      174.97     75.90 o 
   2  12   6      116.39      143.96     91.48 o 
   3  12   6     3906.58     4021.40     95.39 o 
   4  12   6     2915.68     2893.30     94.13 o 
   5  12   6      199.30      163.39     87.63 o 
   6  12   6      237.34      169.81     93.63 o 
   7  12   6       47.33       57.12     77.98 o 
   8  12   6      108.05      124.32     84.11 o 
   9  12   6     2350.80     2426.87     91.47 o 
  10  12   6     1669.34     1767.98     87.73 o 
  11  12   6        5.13       22.57     81.25 o 
  12  12   6     1553.82     1563.31     86.24 o 
  13  12   6       16.18       68.66     96.75 o 
  14  12   6      540.27      615.68     91.07 o 
 -15  13   6       50.10        0.87    102.34 o 
 -14  13   6      337.52      357.99     93.30 o 
 -13  13   6      236.76      256.88     90.26 o 
 -12  13   6       97.62      107.01     89.76 o 
 -11  13   6       20.04       93.23     86.53 o 
 -10  13   6       30.96       47.96     91.01 o 
  -9  13   6      569.37      626.23     94.27 o 
  -8  13   6       55.78      137.52     77.89 o 
  -7  13   6       73.47      157.58     78.79 o 
  -6  13   6      167.35      294.84     75.97 o 
  -5  13   6        9.89       60.38     92.44 o 
  -4  13   6      336.00      325.71     89.72 o 
  -3  13   6      429.71      359.14     84.29 o 
  -2  13   6     2609.85     2238.06     84.35 o 
  -1  13   6      343.97      408.85     78.71 o 
   0  13   6       64.62       79.28     83.92 o 
   1  13   6      118.88       77.60     83.64 o 
   2  13   6      115.73      178.65     90.52 o 
   3  13   6      578.75      682.57     92.48 o 
   4  13   6      929.53      970.27     95.52 o 
   5  13   6      366.33      344.29     75.72 o 
   6  13   6      624.84      545.80     93.78 o 
   7  13   6      382.24      436.76     93.26 o 
   8  13   6       32.23       13.78     82.68 o 
   9  13   6      211.69      199.58     80.36 o 
  10  13   6     1054.85     1082.20    100.72 o 
  11  13   6      261.08      303.31     86.28 o 
  12  13   6      671.63      676.14     84.78 o 
  13  13   6      252.84      218.11    100.63 o 
 -14  14   6      177.25      273.21    102.38 o 
 -13  14   6      539.31      431.35     95.58 o 
 -12  14   6     1675.01     1686.20     95.71 o 
 -11  14   6      668.57      794.87    102.14 o 
 -10  14   6     2517.23     2427.89     98.16 o 
  -9  14   6      129.80      144.98     81.57 o 
  -8  14   6     1579.54     1583.46     88.32 o 
  -7  14   6     1104.78     1204.26     86.91 o 
  -6  14   6      653.90      668.43     97.45 o 
  -5  14   6     1990.68     1997.76    101.87 o 
  -4  14   6     1561.54     1340.39     91.13 o 
  -3  14   6     1504.46     1455.43     91.78 o 
  -2  14   6      854.42      808.90     86.00 o 
  -1  14   6       74.58       49.70    102.97 o 
   0  14   6      735.22      907.74     82.25 o 
   1  14   6     2003.79     2155.52     86.31 o 
   2  14   6      178.07      155.80     88.81 o 
   3  14   6     3948.65     3707.28     84.43 o 
   4  14   6     4695.03     4695.97     98.12 o 
   5  14   6     2329.15     2215.10     82.98 o 
   6  14   6      355.73      357.83     89.21 o 
   7  14   6       76.87      118.80     83.60 o 
   8  14   6      258.49      191.73     86.70 o 
   9  14   6     3834.11     3994.38     96.67 o 
  10  14   6       28.90       51.72     86.40 o 
  11  14   6     3333.12     3343.45    104.90 o 
  12  14   6      338.97      361.19     92.70 o 
 -13  15   6       61.47       82.64     93.87 o 
 -12  15   6       66.30       35.90    103.50 o 
 -11  15   6      486.23      522.51    102.00 o 
 -10  15   6        0.13      125.29    100.65 o 
  -9  15   6     2278.28     2120.92     97.90 o 
  -8  15   6        1.92      -28.46     91.24 o 
  -7  15   6     2234.46     2139.74     96.00 o 
  -6  15   6      107.50       98.99     95.01 o 
  -5  15   6     1073.83      959.65     83.38 o 
  -4  15   6     2282.67     2327.77    101.71 o 
  -3  15   6      288.32      378.00     87.05 o 
  -2  15   6       59.47       89.30     89.32 o 
  -1  15   6     1063.31     1101.38     91.88 o 
   0  15   6      534.08      482.03     85.02 o 
   1  15   6        6.62       49.84     82.61 o 
   2  15   6     1703.70     1667.35     88.00 o 
   3  15   6     1931.59     1924.67     93.79 o 
   4  15   6     2419.32     2552.11     94.40 o 
   5  15   6     1043.96     1034.88     88.42 o 
   6  15   6        0.69       64.44     86.76 o 
   7  15   6        5.57       48.10     83.03 o 
   8  15   6      143.58      202.03     84.90 o 
   9  15   6       90.63      134.62     93.32 o 
  10  15   6      821.09      815.90    102.68 o 
  11  15   6      232.33      373.80    103.67 o 
 -11  16   6       34.05       87.02     97.25 o 
 -10  16   6     1047.68     1123.25    100.07 o 
  -9  16   6      413.58      388.63     94.31 o 
  -8  16   6     2801.30     2693.36    106.57 o 
  -7  16   6     1709.90     1562.53    104.92 o 
  -6  16   6     3473.85     3405.52    104.43 o 
  -5  16   6      104.18       81.11     93.35 o 
  -4  16   6      381.33      500.26     91.36 o 
  -3  16   6      191.46      199.99     84.91 o 
  -2  16   6       47.40       75.18     96.40 o 
  -1  16   6      104.90      160.74     91.90 o 
   0  16   6      502.58      548.53     92.48 o 
   1  16   6        0.29       21.94     78.87 o 
   2  16   6       55.85       75.04     93.26 o 
   3  16   6      226.70      295.99     95.17 o 
   4  16   6       29.75       82.24     89.21 o 
   5  16   6      302.08      290.87     90.45 o 
   6  16   6        2.43       45.36     87.16 o 
   7  16   6      375.59      381.58     99.88 o 
   8  16   6      291.42      284.21     90.06 o 
   9  16   6       99.02      182.15     97.37 o 
  -8  17   6       11.71       -7.83     95.23 o 
  -7  17   6     1969.55     1929.79    108.49 o 
  -6  17   6      616.74      592.74    104.14 o 
  -5  17   6     2004.42     2049.14    108.00 o 
  -4  17   6      248.99      341.16     88.49 o 
  -3  17   6     1138.19     1275.08    107.17 o 
  -2  17   6       25.08       25.95     89.87 o 
  -1  17   6      674.78      737.50     99.11 o 
   0  17   6      173.24      238.66     91.95 o 
   1  17   6       56.98      124.11    100.16 o 
   2  17   6       14.26      100.66     92.63 o 
   3  17   6       36.44       11.15    105.67 o 
   4  17   6       10.95       38.54     93.52 o 
   5  17   6      138.88      108.87    101.40 o 
   6  17   6      619.50      649.76     97.72 o 
  -5  18   6       76.57       30.23     98.07 o 
  -4  18   6      179.09      169.38    101.93 o 
  -3  18   6       11.34      129.00    111.94 o 
  -2  18   6      500.53      402.79    107.01 o 
  -1  18   6        1.56        0.30     86.29 o 
   0  18   6      120.66      174.82    105.85 o 
   1  18   6      969.31      981.32    107.21 o 
   2  18   6       21.77       18.19    104.80 o 
   3  18   6       92.87       14.36    104.59 o 
 -22   1   7       79.78       55.09     89.71 o 
 -21   1   7      363.68      297.66     89.07 o 
 -20   1   7      355.63      299.30     86.23 o 
 -19   1   7       42.38      156.48     85.44 o 
 -18   1   7        2.44       88.16     91.47 o 
 -17   1   7      864.80      824.43     80.38 o 
 -16   1   7        6.42       28.40     80.60 o 
 -15   1   7      950.03      967.15     79.84 o 
 -14   1   7      788.69      829.14     74.95 o 
 -13   1   7      501.21      542.33     74.66 o 
 -12   1   7       98.86       55.47     67.96 o 
 -11   1   7      899.92      742.36     73.71 o 
 -10   1   7     2524.41     2566.46     79.63 o 
  -9   1   7     2347.47     2675.21     83.95 o 
  -8   1   7     1334.11     1398.10     77.42 o 
  -7   1   7     3279.32     3463.32     90.29 o 
  -6   1   7    20578.06    19278.42    172.20 o 
  -5   1   7    12132.57    12636.24    137.60 o 
  -4   1   7     1260.48     1143.24     88.65 o 
  -3   1   7     3693.14     5446.51    121.63 o 
  -2   1   7     1375.16     1617.16     94.32 o 
  -1   1   7    11008.86    11798.16    182.53 o 
   0   1   7     2699.78     2991.01    102.36 o 
   1   1   7     8968.04     7760.78    109.25 o 
   2   1   7    14905.52    12589.21    126.75 o 
   3   1   7    19341.22    19737.25    140.59 o 
   4   1   7     9543.58     8745.26    102.84 o 
   5   1   7      275.61      155.39     67.40 o 
   6   1   7       45.61       34.70     68.48 o 
   7   1   7    17755.50    18113.24    124.77 o 
   8   1   7      776.28      872.31     84.65 o 
   9   1   7     1101.56     1082.81     73.17 o 
  10   1   7      631.48      505.67     65.20 o 
  11   1   7     1072.57     1067.19     75.06 o 
  12   1   7      680.95      594.77     64.14 o 
  13   1   7       27.88       75.04     69.37 o 
  14   1   7     1975.62     1926.56     67.84 o 
  15   1   7     6474.04     6290.74     99.55 o 
  16   1   7     1051.01     1011.96     88.47 o 
  17   1   7     1692.85     1659.70     80.06 o 
  18   1   7       44.98       33.57     94.40 o 
  19   1   7       14.58       84.17     88.77 o 
 -21   2   7       23.00       37.39     99.49 o 
 -20   2   7      290.98      286.52     95.88 o 
 -19   2   7       23.65      163.08     81.75 o 
 -18   2   7       24.22       -1.01     88.09 o 
 -17   2   7      124.01      206.23     86.26 o 
 -16   2   7      514.56      541.54     97.42 o 
 -15   2   7      386.53      436.88     75.41 o 
 -14   2   7      449.03      477.58     73.35 o 
 -13   2   7     1060.52     1293.18     82.82 o 
 -12   2   7      334.25      315.48     78.87 o 
 -11   2   7      689.74      598.35     77.24 o 
 -10   2   7    13111.98    13597.31    146.07 o 
  -9   2   7      454.79      352.83     73.49 o 
  -8   2   7       68.31      216.13     73.48 o 
  -7   2   7       76.26       91.89     68.48 o 
  -6   2   7     5941.73     5216.21    106.15 o 
  -5   2   7    31447.10    31289.16    286.42 o 
  -4   2   7    23503.29    20860.09    179.98 o 
  -3   2   7     2606.96     3287.95    109.46 o 
  -2   2   7   135138.52   149058.83   1934.33 o 
   0   2   7     3509.09     2830.46     87.33 o 
   1   2   7     2208.00     2816.98     88.82 o 
   2   2   7     4005.22     5074.75     99.53 o 
   3   2   7    11957.63    13115.58    134.77 o 
   4   2   7      665.93      612.46     68.00 o 
   5   2   7       15.43       86.98     63.67 o 
   6   2   7       96.80      200.91     73.71 o 
   7   2   7      927.47      912.62     65.26 o 
   8   2   7    13389.87    12790.21    156.85 o 
   9   2   7     2210.09     2479.49     73.19 o 
  10   2   7     1828.88     1807.32     75.76 o 
  11   2   7      501.56      447.60     72.92 o 
  12   2   7      426.37      411.92     69.31 o 
  13   2   7      933.29      965.22     74.92 o 
  14   2   7     4044.87     4194.40     78.48 o 
  15   2   7       84.02       95.38     74.77 o 
  16   2   7     5817.34     5724.10     99.34 o 
  17   2   7      448.60      355.68     81.07 o 
  18   2   7      681.70      857.75     91.11 o 
  19   2   7      296.15      336.53     81.85 o 
 -21   3   7      264.63      193.80     95.27 o 
 -20   3   7      945.33      975.85    104.31 o 
 -19   3   7      424.80      458.03     83.29 o 
 -18   3   7      606.11      725.99    104.24 o 
 -17   3   7       88.64      106.12     92.36 o 
 -16   3   7     4504.70     4383.01     88.09 o 
 -15   3   7        0.37       13.18     75.55 o 
 -14   3   7     5232.61     5323.86     93.83 o 
 -13   3   7        6.81       31.84     90.42 o 
 -12   3   7     3189.81     3183.12     82.29 o 
 -11   3   7     4313.07     4536.22     87.12 o 
 -10   3   7      788.88      966.59     77.25 o 
  -9   3   7     1238.00     1384.32     75.21 o 
  -8   3   7        6.03       43.54     76.48 o 
  -7   3   7    27845.55    28797.26    314.44 o 
  -6   3   7     8707.12     9920.13    117.38 o 
  -5   3   7       38.78       56.90     73.45 o 
  -4   3   7     3827.07     3740.78    101.31 o 
  -3   3   7    11451.26    12866.10    246.22 o 
  -2   3   7        1.36       30.46     75.84 o 
  -1   3   7    21369.74    21418.83    306.42 o 
   0   3   7       24.78       42.98     64.28 o 
   1   3   7     2809.58     2468.00     77.39 o 
   2   3   7     8706.46     8134.58    112.85 o 
   3   3   7    14816.18    16187.18    144.83 o 
   4   3   7     9118.37     8355.36     87.32 o 
   5   3   7     9141.67     9564.28    154.81 o 
   6   3   7     3470.13     2893.87     77.43 o 
   7   3   7      328.39      250.50     68.88 o 
   8   3   7      662.99      768.56     67.14 o 
   9   3   7      391.04      453.68     63.70 o 
  10   3   7      639.91      468.80     68.24 o 
  11   3   7       47.96       81.93     68.91 o 
  12   3   7       56.36       79.06     68.89 o 
  13   3   7     1172.57     1086.51     85.14 o 
  14   3   7      103.06       89.07     76.63 o 
  15   3   7      349.84      321.76     84.17 o 
  16   3   7      409.62      445.47     82.40 o 
  17   3   7      378.95      356.91     86.00 o 
  18   3   7      244.08      257.60     86.61 o 
  19   3   7      771.09      718.14     91.14 o 
 -21   4   7      434.99      515.76     88.39 o 
 -20   4   7      663.82      704.12     88.20 o 
 -19   4   7     1388.24     1347.98     99.87 o 
 -18   4   7      757.19      806.20     89.54 o 
 -17   4   7     5262.61     5339.01     92.51 o 
 -16   4   7       29.01       34.21     83.28 o 
 -15   4   7     5557.86     5679.42     91.64 o 
 -14   4   7      621.67      772.48     85.75 o 
 -13   4   7     2294.65     2303.13     96.46 o 
 -12   4   7       53.83       50.83     69.48 o 
 -11   4   7       31.07      -11.73     73.73 o 
 -10   4   7      180.24      180.40     72.06 o 
  -9   4   7      237.17      333.15     81.59 o 
  -8   4   7      327.79      341.70     75.75 o 
  -7   4   7       14.57      -14.07     70.74 o 
  -6   4   7     2251.06     3129.95     80.61 o 
  -5   4   7     7729.17     8765.57    119.64 o 
  -4   4   7       20.08      245.26     81.62 o 
  -3   4   7     1457.44     1097.47     78.54 o 
  -2   4   7    13660.92    11726.78    139.82 o 
  -1   4   7    23454.11    22530.57    228.60 o 
   0   4   7    19025.52    17757.27    228.14 o 
   1   4   7     4630.95     5708.42     96.23 o 
   2   4   7     3335.49     3206.86     85.88 o 
   3   4   7    17812.12    18707.17    126.88 o 
   4   4   7     8450.48     7659.66     88.40 o 
   5   4   7    45450.75    48557.98    562.91 o 
   6   4   7      462.36      664.91     63.52 o 
   7   4   7      924.16      909.28     62.74 o 
   8   4   7     3875.15     3547.04     75.89 o 
   9   4   7     3865.10     3445.15     73.79 o 
  10   4   7        0.78      -27.98     67.73 o 
  11   4   7       60.92      100.98     72.79 o 
  12   4   7     1229.87     1347.71     69.12 o 
  13   4   7      270.17      305.26     64.36 o 
  14   4   7       25.52       50.98     76.45 o 
  15   4   7     1397.17     1272.99     72.04 o 
  16   4   7      207.79      147.69     75.48 o 
  17   4   7     1556.03     1651.47     82.78 o 
  18   4   7      428.04      525.85     92.51 o 
  19   4   7      797.20      729.23     92.63 o 
 -21   5   7        9.68      111.13     96.58 o 
 -20   5   7     1420.02     1347.35     87.36 o 
 -19   5   7       19.53       73.20     84.41 o 
 -18   5   7      586.60      598.95     82.73 o 
 -17   5   7      126.19      176.06     78.05 o 
 -16   5   7      249.20      313.96     80.10 o 
 -15   5   7        7.08       -3.66     77.95 o 
 -14   5   7      132.69       88.41     75.36 o 
 -13   5   7     5355.66     4949.63     90.30 o 
 -12   5   7      606.12      643.08     81.78 o 
 -11   5   7    10167.17    10029.59     97.67 o 
 -10   5   7      965.37      969.69     77.17 o 
  -9   5   7    14807.07    14334.83    235.15 o 
  -8   5   7     4817.02     5034.97     87.62 o 
  -7   5   7       17.28       23.34     71.80 o 
  -6   5   7     3797.02     3751.22     86.77 o 
  -5   5   7     5972.46     7661.41    105.84 o 
  -4   5   7    10952.55    11529.57    176.21 o 
  -3   5   7      754.10      886.44     73.28 o 
  -2   5   7      716.38      776.91     80.68 o 
  -1   5   7     2984.91     2599.78     75.83 o 
   0   5   7    13984.34    12617.87    120.43 o 
   1   5   7    28235.95    28745.12    289.72 o 
   2   5   7    43229.79    39517.55    328.62 o 
   3   5   7    51841.37    50717.30    483.04 o 
   4   5   7     8821.45     9137.41     94.05 o 
   5   5   7     6899.78     6569.94     85.69 o 
   6   5   7     3078.89     3058.70     64.19 o 
   7   5   7     2253.79     2067.92     88.21 o 
   8   5   7      641.96      498.89     72.12 o 
   9   5   7        3.52       36.94     77.50 o 
  10   5   7     2858.91     2598.87     72.73 o 
  11   5   7     2997.18     2963.89     81.77 o 
  12   5   7      581.29      667.11     78.71 o 
  13   5   7     3344.54     3254.62     73.44 o 
  14   5   7      310.67      374.53     83.56 o 
  15   5   7      735.92      760.71     78.59 o 
  16   5   7     3610.60     3542.33     84.71 o 
  17   5   7       83.46       92.99     84.22 o 
  18   5   7     1868.72     1965.11     96.54 o 
 -20   6   7      355.72      431.18     91.08 o 
 -19   6   7     1048.64     1165.37     98.61 o 
 -18   6   7      337.23      339.49     87.49 o 
 -17   6   7      959.66      842.95     94.98 o 
 -16   6   7       97.01      103.43     79.83 o 
 -15   6   7      124.68      116.00     83.94 o 
 -14   6   7        1.05       78.65     81.42 o 
 -13   6   7      529.63      632.77     84.08 o 
 -12   6   7    12193.65    12092.75    103.37 o 
 -11   6   7     2220.28     2181.64     80.25 o 
 -10   6   7    14154.30    14112.89    210.26 o 
  -9   6   7      280.75      374.06     72.94 o 
  -8   6   7     3750.68     3714.34     90.27 o 
  -7   6   7     2984.41     2685.77     85.66 o 
  -6   6   7     1533.69     2051.54     79.83 o 
  -5   6   7      304.73      273.66     65.51 o 
  -4   6   7     7527.86     8858.95    108.53 o 
  -3   6   7      907.24      672.97     79.54 o 
  -2   6   7    22848.47    23361.81    324.56 o 
  -1   6   7     3305.00     2875.96     80.69 o 
   0   6   7      118.79      162.27     69.38 o 
   1   6   7    12486.62    12439.79    116.41 o 
   2   6   7    11302.70    11216.23    120.21 o 
   3   6   7    38668.08    39225.74    399.71 o 
   4   6   7    19583.38    19512.58    130.79 o 
   5   6   7      308.17      273.79     63.92 o 
   6   6   7    16626.20    16231.45    223.33 o 
   7   6   7       73.58       48.32     76.32 o 
   8   6   7     4965.92     4753.19     81.15 o 
   9   6   7       80.40       63.01     78.95 o 
  10   6   7       18.70       19.25     74.23 o 
  11   6   7       70.79      114.53     67.93 o 
  12   6   7     3675.88     3507.84     78.48 o 
  13   6   7       27.20       44.46     73.08 o 
  14   6   7     6604.86     6613.29     86.08 o 
  15   6   7     3068.78     2968.02     93.76 o 
  16   6   7     3663.95     3707.67     89.90 o 
  17   6   7     1767.27     1808.76     89.39 o 
  18   6   7      298.18      158.33     86.09 o 
 -20   7   7      161.25      172.51     99.75 o 
 -19   7   7     1208.20     1338.23     87.87 o 
 -18   7   7       48.04       -6.24     92.37 o 
 -17   7   7      245.23      302.28     87.11 o 
 -16   7   7       27.57       51.13     82.42 o 
 -15   7   7       50.89       70.50     77.53 o 
 -14   7   7      670.26      780.75     89.52 o 
 -13   7   7     2660.30     2805.62     89.16 o 
 -12   7   7     6545.78     6354.38     90.10 o 
 -11   7   7       79.79      223.03     75.46 o 
 -10   7   7     3389.83     3311.38     87.60 o 
  -9   7   7       91.89      364.33     88.34 o 
  -8   7   7        7.52        1.11     76.22 o 
  -7   7   7      816.23      921.91     71.70 o 
  -6   7   7     6144.23     5712.22     89.76 o 
  -5   7   7      498.18      420.38     75.57 o 
  -4   7   7     3979.92     4936.64     81.98 o 
  -3   7   7       33.63      153.05     63.56 o 
  -2   7   7     9299.90     8696.83     97.37 o 
  -1   7   7      250.71      319.70     74.85 o 
   0   7   7       16.50       13.84     67.47 o 
   1   7   7     3768.24     3457.60     79.68 o 
   2   7   7      218.87      153.98     73.55 o 
   3   7   7      872.49      883.85     87.67 o 
   4   7   7     2725.85     2513.36     71.81 o 
   5   7   7     4934.50     5190.39     84.63 o 
   6   7   7      718.68      664.04     69.80 o 
   7   7   7     4756.32     4637.78     85.85 o 
   8   7   7       59.68       91.23     66.08 o 
   9   7   7     2610.16     2495.60     85.50 o 
  10   7   7       92.14      101.96     82.35 o 
  11   7   7       47.80       -8.13     89.83 o 
  12   7   7        3.89       77.67     68.03 o 
  13   7   7     2607.09     2467.93     76.72 o 
  14   7   7        4.73       32.46     67.92 o 
  15   7   7     2881.17     2746.40     85.94 o 
  16   7   7        7.79       56.27     84.78 o 
  17   7   7     2642.87     2698.90     97.02 o 
  18   7   7       22.15       34.36    103.80 o 
 -19   8   7      112.95      121.85    100.39 o 
 -18   8   7     2177.28     2202.36    100.76 o 
 -17   8   7      140.35      139.93     90.94 o 
 -16   8   7      150.65      227.39     88.56 o 
 -15   8   7     1918.42     1831.40     84.80 o 
 -14   8   7       68.31      190.37     82.37 o 
 -13   8   7      864.69      929.93     78.57 o 
 -12   8   7     1544.86     1564.10     87.51 o 
 -11   8   7     2393.80     2461.04     84.19 o 
 -10   8   7      628.51      694.13     82.01 o 
  -9   8   7      252.08      295.73     87.12 o 
  -8   8   7      493.08     1073.26    130.59 o 
  -7   8   7     2675.47     2762.17     81.64 o 
  -6   8   7     1415.99     1659.72     72.19 o 
  -5   8   7     3199.28     3108.87     86.88 o 
  -4   8   7    10119.58     9601.47    102.17 o 
  -3   8   7     2989.96     2767.65     76.26 o 
  -2   8   7     7654.60     6468.95     89.26 o 
  -1   8   7     3187.22     2800.69     78.68 o 
   0   8   7       37.03      153.38     80.23 o 
   1   8   7     4029.90     4160.44     76.61 o 
   2   8   7     1798.93     1770.07     79.09 o 
   3   8   7     5765.35     5750.96     92.90 o 
   4   8   7     1417.83     1179.68     70.52 o 
   5   8   7      291.32      518.54     68.93 o 
   6   8   7     2417.75     2527.07     74.99 o 
   7   8   7     3315.59     3123.68     91.44 o 
   8   8   7       85.89       42.80     66.68 o 
   9   8   7     1280.23     1330.10     79.64 o 
  10   8   7     1461.25     1402.70     76.62 o 
  11   8   7     1814.65     1761.18     77.26 o 
  12   8   7     1465.18     1369.12     76.51 o 
  13   8   7      298.61      368.60     85.94 o 
  14   8   7      111.77       46.61     97.35 o 
  15   8   7      290.07      321.74     87.63 o 
  16   8   7      289.32      306.63     91.73 o 
  17   8   7      125.50      149.36     95.47 o 
 -19   9   7       17.07      149.16     96.70 o 
 -18   9   7        6.64       48.46     94.09 o 
 -17   9   7      269.48      198.36     98.30 o 
 -16   9   7      785.79      781.61     92.35 o 
 -15   9   7      273.97      356.94     84.47 o 
 -14   9   7     2192.21     2126.64    107.38 o 
 -13   9   7        7.56      103.62     79.85 o 
 -12   9   7      517.57      480.90     91.44 o 
 -11   9   7     3292.23     3162.61     81.48 o 
 -10   9   7      637.43      591.91     89.17 o 
  -9   9   7      143.55      183.18     71.42 o 
  -8   9   7     3585.69     4135.18     92.19 o 
  -7   9   7     1948.73     1997.21     85.87 o 
  -6   9   7    10510.14     9928.01    107.90 o 
  -5   9   7      165.18      324.91     79.82 o 
  -4   9   7      730.81      808.27     79.02 o 
  -3   9   7     1792.51     2051.68     74.19 o 
  -2   9   7      691.39      517.56     67.47 o 
  -1   9   7     5279.24     5051.53     81.47 o 
   0   9   7       79.24       88.54     72.45 o 
   1   9   7       65.54       62.33     68.47 o 
   2   9   7     5041.83     5148.84     90.96 o 
   3   9   7      804.99      716.19     81.42 o 
   4   9   7      601.53      609.68     75.26 o 
   5   9   7      243.25      119.87     70.76 o 
   6   9   7     2112.15     1959.18     70.61 o 
   7   9   7     6502.49     6319.62     86.71 o 
   8   9   7      259.09      284.96    100.57 o 
   9   9   7      121.51       99.26     76.34 o 
  10   9   7       66.43       86.46     78.05 o 
  11   9   7     2104.46     1961.07     85.95 o 
  12   9   7        9.06       -0.54     76.48 o 
  13   9   7      478.25      494.98     76.90 o 
  14   9   7      393.69      441.16     93.40 o 
  15   9   7      712.78      729.71     85.87 o 
  16   9   7      114.18      102.13     81.35 o 
 -18  10   7     1159.66     1214.08    107.52 o 
 -17  10   7      456.52      449.09     96.86 o 
 -16  10   7      326.06      313.65     95.57 o 
 -15  10   7      886.45      900.49     95.16 o 
 -14  10   7      682.91      778.40    104.56 o 
 -13  10   7     1888.04     1802.02     87.01 o 
 -12  10   7     1799.02     1888.54     87.40 o 
 -11  10   7      599.61      483.07     78.91 o 
 -10  10   7      367.17      424.01     90.33 o 
  -9  10   7      501.19      557.52     78.84 o 
  -8  10   7      648.03      631.32     74.26 o 
  -7  10   7     1227.97     1168.86     76.41 o 
  -6  10   7     4263.91     4186.06     79.02 o 
  -5  10   7      419.36      463.20     86.50 o 
  -4  10   7     5625.04     5559.60     97.51 o 
  -3  10   7     2039.15     2284.72     77.68 o 
  -2  10   7     2506.69     2668.78     93.44 o 
  -1  10   7      329.70      354.11     84.79 o 
   0  10   7      123.39       79.72     75.71 o 
   1  10   7     2643.62     2589.71     74.82 o 
   2  10   7     4768.65     4766.02     84.28 o 
   3  10   7      242.20      218.96     67.29 o 
   4  10   7     2711.92     2606.15     70.88 o 
   5  10   7      228.50      293.91     88.57 o 
   6  10   7      853.08     1007.78     79.83 o 
   7  10   7      898.17     1072.57     87.68 o 
   8  10   7     2617.17     2790.50    108.29 o 
   9  10   7     9819.32     9646.53    113.40 o 
  10  10   7      685.78      696.94     79.29 o 
  11  10   7      253.82      309.92     91.23 o 
  12  10   7      349.75      392.77     71.90 o 
  13  10   7      610.67      679.20     81.77 o 
  14  10   7       29.94       -4.67     80.05 o 
  15  10   7       90.69      134.64     92.63 o 
  16  10   7      788.80      791.13     92.28 o 
 -17  11   7      268.36      256.74     90.20 o 
 -16  11   7     2166.03     2321.17    115.03 o 
 -15  11   7       84.08       61.97     99.47 o 
 -14  11   7     4531.92     4258.38     89.53 o 
 -13  11   7       41.16       82.83     89.08 o 
 -12  11   7      378.06      480.74     82.81 o 
 -11  11   7     1755.29     1971.84     93.96 o 
 -10  11   7       73.59       85.39     82.37 o 
  -9  11   7      152.44      171.34     67.56 o 
  -8  11   7     4078.04     4001.47     99.52 o 
  -7  11   7     2275.27     2060.19     84.84 o 
  -6  11   7     2542.09     2186.60     83.41 o 
  -5  11   7     6678.01     6611.82     91.52 o 
  -4  11   7        1.56       -4.11     94.45 o 
  -3  11   7     4520.84     4532.50     99.15 o 
  -2  11   7       88.91       96.29     84.67 o 
  -1  11   7     1917.27     1779.50     73.85 o 
   0  11   7      480.54      471.87     78.31 o 
   1  11   7       35.65       -8.38     81.19 o 
   2  11   7     1528.92     1389.69     92.77 o 
   3  11   7        4.07      -52.56     77.36 o 
   4  11   7       88.18      151.70     82.88 o 
   5  11   7      544.68      752.26     80.50 o 
   6  11   7     1799.70     1643.53     89.05 o 
   7  11   7     2047.71     2209.57     81.60 o 
   8  11   7     1504.29     1257.91     97.76 o 
   9  11   7     1309.49     1273.58     91.72 o 
  10  11   7     2542.27     2488.34     85.58 o 
  11  11   7      751.09      941.15     84.37 o 
  12  11   7      447.42      392.23     81.27 o 
  13  11   7      193.98      218.83     84.50 o 
  14  11   7      104.54      165.46     91.62 o 
  15  11   7      402.77      371.26     90.95 o 
 -16  12   7       11.36      115.99     97.00 o 
 -15  12   7     1348.12     1433.77    107.32 o 
 -14  12   7      238.01      363.23    102.55 o 
 -13  12   7       45.43       89.12     93.33 o 
 -12  12   7     1086.01     1127.49     95.37 o 
 -11  12   7     1266.71     1200.86     98.99 o 
 -10  12   7       84.76      101.27     87.34 o 
  -9  12   7      703.04      793.14     84.27 o 
  -8  12   7        9.42       98.76    102.67 o 
  -7  12   7       55.79      122.28     79.81 o 
  -6  12   7     1664.36     1476.49     81.93 o 
  -5  12   7        6.53       -9.22     87.82 o 
  -4  12   7       55.30       78.92     74.52 o 
  -3  12   7      126.64      182.10     80.92 o 
  -2  12   7       51.96       60.50     83.54 o 
  -1  12   7       20.56       54.96     93.21 o 
   0  12   7      178.57      208.47     76.89 o 
   1  12   7     8258.08     7782.48    116.74 o 
   2  12   7     2349.99     2715.67     98.95 o 
   3  12   7     9441.53     9550.47    145.73 o 
   4  12   7      280.22      420.64     81.83 o 
   5  12   7     3927.74     4167.45     95.63 o 
   6  12   7      131.12      110.99     77.24 o 
   7  12   7       76.13       65.52     83.19 o 
   8  12   7       57.53       75.26     75.72 o 
   9  12   7      525.07      641.75     94.73 o 
  10  12   7       71.67       78.13     80.16 o 
  11  12   7      311.94      276.41     86.75 o 
  12  12   7      504.89      588.01     95.61 o 
  13  12   7       92.34      165.04     86.83 o 
  14  12   7      988.84      853.36     92.63 o 
 -15  13   7       20.06       23.30     92.78 o 
 -14  13   7        1.96      -37.07    100.05 o 
 -13  13   7     2463.41     2537.33    101.53 o 
 -12  13   7        8.64       80.98     89.21 o 
 -11  13   7     4434.45     4362.95    103.74 o 
 -10  13   7       55.88      103.97     82.32 o 
  -9  13   7     1407.10     1444.16     97.01 o 
  -8  13   7     8920.80     8854.59    121.90 o 
  -7  13   7     1063.81     1144.87     79.79 o 
  -6  13   7     7716.69     7912.19    122.98 o 
  -5  13   7      213.70      179.30     92.91 o 
  -4  13   7     1785.62     1756.09     88.61 o 
  -3  13   7      236.70      314.03     90.66 o 
  -2  13   7       39.28      146.86     76.79 o 
  -1  13   7      277.61      167.80     83.76 o 
   0  13   7     2755.36     2664.33     83.49 o 
   1  13   7     2180.83     1966.98     83.31 o 
   2  13   7    12050.24    11722.27    152.82 o 
   3  13   7     2218.01     2205.53    102.42 o 
   4  13   7     9978.82     9515.81    105.45 o 
   5  13   7     5655.22     5714.53     92.02 o 
   6  13   7        8.96       76.17     91.51 o 
   7  13   7      107.09      296.51     81.29 o 
   8  13   7     2364.21     2219.71     87.99 o 
   9  13   7       21.82      147.61     85.89 o 
  10  13   7     4043.12     4035.69     96.22 o 
  11  13   7     1260.01     1297.69     99.00 o 
  12  13   7      514.56      486.81     89.53 o 
  13  13   7     1196.38     1164.94     88.95 o 
 -14  14   7       13.41       18.74     92.51 o 
 -13  14   7      206.22      188.49     96.53 o 
 -12  14   7      492.34      627.57    103.96 o 
 -11  14   7     1254.13     1181.63     94.95 o 
 -10  14   7      624.65      752.50     92.61 o 
  -9  14   7      344.09      258.69     90.61 o 
  -8  14   7     1042.50     1117.16     93.56 o 
  -7  14   7     1598.34     1688.45     85.91 o 
  -6  14   7      841.60      809.76     97.41 o 
  -5  14   7      400.97      429.68     91.01 o 
  -4  14   7      149.53      143.19     79.77 o 
  -3  14   7     2728.82     2713.69     94.83 o 
  -2  14   7      535.20      526.64     86.98 o 
  -1  14   7     1710.29     1554.07     96.81 o 
   0  14   7      338.92      441.87     93.03 o 
   1  14   7     3183.52     3563.34    137.34 o 
   2  14   7     4083.52     4011.07     86.76 o 
   3  14   7     2646.46     2487.03     93.03 o 
   4  14   7     2855.41     2732.12     86.55 o 
   5  14   7        4.43       63.54     78.86 o 
   6  14   7     2588.71     2658.72     90.53 o 
   7  14   7      367.09      379.13     91.64 o 
   8  14   7      285.06      353.67     92.17 o 
   9  14   7      443.73      607.54     91.58 o 
  10  14   7     1076.40     1204.45     86.26 o 
  11  14   7       17.85       27.76    100.71 o 
  12  14   7     1285.46     1255.27     99.10 o 
 -13  15   7      569.09      532.59    101.74 o 
 -12  15   7      444.28      354.28    105.00 o 
 -11  15   7       28.14      -21.47     99.03 o 
 -10  15   7      340.66      385.46     91.57 o 
  -9  15   7       20.10      107.75     93.97 o 
  -8  15   7       18.55       61.81     91.83 o 
  -7  15   7      530.83      624.90     91.90 o 
  -6  15   7      495.29      556.98     91.23 o 
  -5  15   7     4574.61     4553.61    101.38 o 
  -4  15   7      953.17      935.20     93.46 o 
  -3  15   7      301.50      228.03     85.96 o 
  -2  15   7      600.55      576.11     87.85 o 
  -1  15   7      382.03      447.38     86.68 o 
   0  15   7        2.21      -20.75     84.17 o 
   1  15   7      406.90      406.99     89.14 o 
   2  15   7      246.98      191.77     80.64 o 
   3  15   7      224.59      291.00    100.38 o 
   4  15   7        8.43       31.25     81.08 o 
   5  15   7       56.10      119.51     87.20 o 
   6  15   7      107.50      139.10     88.73 o 
   7  15   7       60.56       75.45     89.38 o 
   8  15   7     1022.97     1057.83     93.22 o 
   9  15   7        0.49       39.45     93.66 o 
  10  15   7     2204.25     2078.30    113.48 o 
 -11  16   7      263.51      284.83    112.44 o 
 -10  16   7       84.70       70.19     97.51 o 
  -9  16   7        2.18       33.17    102.65 o 
  -8  16   7       64.39      131.07     89.06 o 
  -7  16   7      196.65      174.07     90.88 o 
  -6  16   7      208.60      250.24     89.90 o 
  -5  16   7     1086.20     1035.07    100.58 o 
  -4  16   7      639.15      634.14     99.77 o 
  -3  16   7     1071.50     1178.34     92.93 o 
  -2  16   7      564.15      648.98     85.59 o 
  -1  16   7       79.99       88.07     82.77 o 
   0  16   7       79.76      131.33     94.76 o 
   1  16   7       38.99       59.76     84.09 o 
   2  16   7      199.37      159.92     92.55 o 
   3  16   7     1225.81     1286.89     93.40 o 
   4  16   7        0.78        0.52     89.71 o 
   5  16   7      230.66      240.87     98.93 o 
   6  16   7      106.52      210.51     98.04 o 
   7  16   7       52.55       77.14     99.32 o 
   8  16   7       80.37      133.09     91.35 o 
  -8  17   7       11.67       -1.56    107.23 o 
  -7  17   7      109.27      130.85    100.77 o 
  -6  17   7        0.50      -11.15    103.53 o 
  -5  17   7      551.24      480.26     98.18 o 
  -4  17   7      116.48      126.63     93.77 o 
  -3  17   7      161.88      131.65    101.94 o 
  -2  17   7       10.71       34.11     97.32 o 
  -1  17   7      404.44      370.27     85.64 o 
   0  17   7      188.06      238.60    100.42 o 
   1  17   7      243.35      237.13     89.48 o 
   2  17   7        1.39       18.64     98.71 o 
   3  17   7      115.37      234.39     96.17 o 
   4  17   7      157.66      190.84    100.66 o 
   5  17   7     1104.20      879.61    104.37 o 
   6  17   7      516.59      512.27     98.39 o 
  -4  18   7      712.48      695.93    111.38 o 
  -3  18   7       79.52       38.87    106.95 o 
  -2  18   7       10.37        3.44     98.27 o 
  -1  18   7       72.89       88.60    104.08 o 
   0  18   7      573.32      615.38    105.08 o 
   1  18   7       20.08       47.11    107.43 o 
   2  18   7      168.31      228.06     99.98 o 
 -22   0   8      200.30      280.29    133.51 o 
 -21   0   8     2411.11     2556.94    146.69 o 
 -20   0   8       12.02       28.05    120.22 o 
 -19   0   8      289.54      280.24    127.53 o 
 -18   0   8       55.71       94.31    110.71 o 
 -17   0   8      751.41      688.01    119.36 o 
 -16   0   8     7371.08     6992.32    162.66 o 
 -15   0   8       24.70        7.81    110.38 o 
 -14   0   8      372.90      551.76    109.62 o 
 -13   0   8     7450.30     6961.41    129.60 o 
 -12   0   8     4440.90     4731.99    117.11 o 
 -11   0   8     1756.13     2272.01    102.04 o 
 -10   0   8     7277.76     7356.67    138.17 o 
  -9   0   8    51728.04    51599.46    922.47 o 
  -8   0   8     5785.17     6138.49    140.43 o 
  -7   0   8    11959.03    11950.70    175.97 o 
  -6   0   8   104143.91   104813.73   1159.73 o 
  -5   0   8     3809.88     2736.01    133.82 o 
  -4   0   8     2772.59     4581.63    148.56 o 
  -3   0   8    18579.48    19461.64    242.09 o 
  -2   0   8      630.46      742.23    114.11 o 
  -1   0   8    19924.57    20993.20    335.71 o 
   0   0   8    27771.92    29833.72    343.58 o 
   1   0   8    92743.57    86965.55   1180.41 o 
   2   0   8    17778.02    18063.43    202.93 o 
   3   0   8    12119.78    12915.84    146.07 o 
   4   0   8      413.18      151.70    106.74 o 
   5   0   8    14296.96    15193.03    218.94 o 
   6   0   8    30429.35    28970.76    517.80 o 
   7   0   8     2135.66     2441.82    123.87 o 
   8   0   8    11803.00    11384.68    142.17 o 
   9   0   8     1500.97     1473.06     86.93 o 
  10   0   8      904.27     1038.80    105.38 o 
  11   0   8        5.90       79.22    100.61 o 
  12   0   8       22.73      -12.30    109.13 o 
  13   0   8     4923.65     5012.12    114.13 o 
  14   0   8     1132.29     1119.94     96.33 o 
  15   0   8     3624.40     3531.27    116.81 o 
  16   0   8     7298.62     6918.39    122.61 o 
  17   0   8     2073.89     2075.88    133.99 o 
  18   0   8     1069.63     1124.42    136.13 o 
  19   0   8      500.11      501.17    127.57 o 
 -22   1   8     1036.78      894.63    100.09 o 
 -21   1   8        9.89       17.99     99.04 o 
 -20   1   8     2149.84     2144.84     99.14 o 
 -19   1   8      184.86      220.46     85.82 o 
 -18   1   8      541.79      579.78     93.86 o 
 -17   1   8      159.33      200.59     84.35 o 
 -16   1   8     1248.29     1462.67     96.84 o 
 -15   1   8      305.91      257.90     83.90 o 
 -14   1   8      707.25      875.27     79.02 o 
 -13   1   8      102.48       97.48     74.46 o 
 -12   1   8      123.67      124.01     70.54 o 
 -11   1   8       51.64       99.04     79.51 o 
 -10   1   8     1439.67     1424.33     73.11 o 
  -9   1   8    15536.59    13715.42    117.74 o 
  -8   1   8    11707.65    11429.72    116.73 o 
  -7   1   8    20855.93    19958.43    229.93 o 
  -6   1   8     8515.65     9068.85    119.35 o 
  -5   1   8     3825.04     3521.16    100.63 o 
  -4   1   8    37584.48    38366.04    289.28 o 
  -3   1   8     3661.43     4997.21    108.76 o 
  -2   1   8     6113.42     4265.16    108.40 o 
  -1   1   8    11704.37    12755.59    354.39 o 
   0   1   8    11110.22    12260.02    240.79 o 
   1   1   8    12553.52    10831.14    114.48 o 
   2   1   8     5007.76     5580.41     83.76 o 
   3   1   8     1085.61      923.28     80.50 o 
   4   1   8    24635.72    22600.23    237.35 o 
   5   1   8    25693.29    24849.41    383.80 o 
   6   1   8    17782.75    18408.44    126.42 o 
   7   1   8     8492.11     7669.99    128.05 o 
   8   1   8     3277.31     3107.36     90.75 o 
   9   1   8     6140.43     5430.98     90.80 o 
  10   1   8     2552.19     2582.65     74.40 o 
  11   1   8      550.24      425.95     70.42 o 
  12   1   8        1.90       23.44     68.52 o 
  13   1   8        8.74       -8.43     63.62 o 
  14   1   8     1012.55      883.44     71.75 o 
  15   1   8     1353.29     1226.30     86.64 o 
  16   1   8     1092.04     1192.90     81.15 o 
  17   1   8      341.18      309.74     78.97 o 
  18   1   8      442.58      508.63     73.09 o 
  19   1   8      207.76      228.24     95.13 o 
 -21   2   8      749.15      724.91     95.92 o 
 -20   2   8      463.72      437.11     96.16 o 
 -19   2   8     2067.87     1715.56     94.70 o 
 -18   2   8      394.54      426.32     88.51 o 
 -17   2   8     2537.70     2689.42     82.71 o 
 -16   2   8       68.49      157.97     82.00 o 
 -15   2   8      417.86      362.72     80.00 o 
 -14   2   8     1300.10     1207.08     76.27 o 
 -13   2   8       82.19       60.68     74.38 o 
 -12   2   8        2.31       90.10     68.45 o 
 -11   2   8      116.46      119.96     71.92 o 
 -10   2   8     8379.48     8195.31    122.79 o 
  -9   2   8     1902.76     1590.78     78.71 o 
  -8   2   8     1411.70     1631.96     80.87 o 
  -7   2   8     2169.99     2206.74     88.89 o 
  -6   2   8    26793.88    27093.17    299.72 o 
  -5   2   8    61158.56    60322.31    409.02 o 
  -4   2   8      816.36      596.27     94.77 o 
  -3   2   8     2172.15     2584.61    104.05 o 
  -2   2   8      240.41      153.06     76.06 o 
  -1   2   8    27458.42    27875.41    431.46 o 
   0   2   8     1035.08      491.93     78.43 o 
   1   2   8     2537.55     2842.82     76.66 o 
   2   2   8     9149.01     8877.61     95.99 o 
   3   2   8      608.32      706.62     61.42 o 
   4   2   8      935.15     1046.60     64.96 o 
   5   2   8     4514.14     4145.33     82.03 o 
   6   2   8        9.16       29.15     68.70 o 
   7   2   8    11733.75    10700.96     90.18 o 
   8   2   8      334.33      323.72     70.93 o 
   9   2   8     6556.36     6216.71     86.45 o 
  10   2   8      431.92      438.24     64.86 o 
  11   2   8      688.98      632.16     66.84 o 
  12   2   8      330.58      346.26     66.92 o 
  13   2   8      648.71      688.05     71.84 o 
  14   2   8     2769.23     2769.62     76.25 o 
  15   2   8        7.24       24.26     90.22 o 
  16   2   8     1297.94     1205.64     90.61 o 
  17   2   8        3.98       82.50     98.96 o 
  18   2   8       32.80      -11.09     90.35 o 
  19   2   8      452.02      429.82     91.20 o 
 -21   3   8      628.92      617.85     90.34 o 
 -20   3   8       53.15      151.54     87.16 o 
 -19   3   8       66.47       74.46    106.21 o 
 -18   3   8     1884.23     1910.11    107.11 o 
 -17   3   8      838.78      796.15     88.20 o 
 -16   3   8     1259.68     1344.55     93.02 o 
 -15   3   8      466.32      491.26     81.56 o 
 -14   3   8        1.54      128.66     83.54 o 
 -13   3   8      313.19      250.22     76.07 o 
 -12   3   8      478.05      575.00     81.62 o 
 -11   3   8     3427.38     3540.79     90.08 o 
 -10   3   8        4.36       77.11     79.19 o 
  -9   3   8      126.41       66.70     72.43 o 
  -8   3   8     2237.96     2770.46     86.87 o 
  -7   3   8     3372.80     3800.47     91.18 o 
  -6   3   8    12472.37    13095.77    130.60 o 
  -5   3   8     1814.60     1619.51     86.13 o 
  -4   3   8      650.94      798.48     84.21 o 
  -3   3   8      933.71     1258.90     94.57 o 
  -2   3   8      235.92      184.15     82.47 o 
  -1   3   8      561.42      978.67     81.64 o 
   0   3   8      479.08      374.67     71.22 o 
   1   3   8    33114.34    35021.14    375.70 o 
   2   3   8      915.28     1308.73     73.53 o 
   3   3   8      224.77       42.23     61.58 o 
   4   3   8     9075.76    10124.72    116.85 o 
   5   3   8      351.30      206.52     74.30 o 
   6   3   8       26.34       61.03     60.83 o 
   7   3   8      726.74      761.13     75.87 o 
   8   3   8      887.30      862.67     67.57 o 
   9   3   8      772.28      751.80     71.98 o 
  10   3   8     2520.84     2402.47     73.89 o 
  11   3   8      132.60      144.00     69.46 o 
  12   3   8      630.71      736.40     70.88 o 
  13   3   8     1656.99     1503.40     70.76 o 
  14   3   8      153.70      224.37     69.81 o 
  15   3   8     3299.97     3164.61     82.37 o 
  16   3   8        2.60       33.76     75.06 o 
  17   3   8        4.53       -0.67     83.75 o 
  18   3   8       96.85      104.44     97.67 o 
  19   3   8      218.59      272.79     97.19 o 
 -21   4   8       87.59       71.36    101.20 o 
 -20   4   8      977.29      924.71    104.34 o 
 -19   4   8       73.14      102.70     94.08 o 
 -18   4   8      345.04      388.35     79.84 o 
 -17   4   8     2047.44     1978.78     86.89 o 
 -16   4   8      190.36      194.34     88.51 o 
 -15   4   8      253.26      417.73     72.41 o 
 -14   4   8     1152.54     1145.11     76.81 o 
 -13   4   8      511.29      557.97     88.87 o 
 -12   4   8      744.63      612.37     76.18 o 
 -11   4   8      518.09      480.91     71.53 o 
 -10   4   8     3046.09     3024.80     79.93 o 
  -9   4   8     1419.45     1190.03     80.39 o 
  -8   4   8     5845.88     6474.19     91.92 o 
  -7   4   8      943.98      706.32     76.84 o 
  -6   4   8     5777.44     5178.17     97.24 o 
  -5   4   8     2489.60     2810.19     85.26 o 
  -4   4   8     4536.70     3861.37     98.85 o 
  -3   4   8     3651.27     3956.27     97.69 o 
  -2   4   8      246.88      280.37     76.71 o 
  -1   4   8      802.07      919.22     74.47 o 
   0   4   8      510.69      734.43     75.36 o 
   1   4   8      181.41      272.43     63.19 o 
   2   4   8      473.21      562.74     72.15 o 
   3   4   8     4580.11     3733.62     68.25 o 
   4   4   8        5.82        1.31     65.37 o 
   5   4   8     2316.62     2009.20     79.65 o 
   6   4   8       82.86      106.05     65.27 o 
   7   4   8     1864.49     1801.81     78.24 o 
   8   4   8      380.38      336.22     75.88 o 
   9   4   8      101.24       55.77     71.80 o 
  10   4   8      103.78       84.44     71.95 o 
  11   4   8     2131.01     2055.67     79.97 o 
  12   4   8      794.60      656.00     71.22 o 
  13   4   8       63.57       60.71     75.80 o 
  14   4   8        2.83      -60.64     67.27 o 
  15   4   8       89.81      130.77     74.03 o 
  16   4   8        0.10       -7.68     73.56 o 
  17   4   8        0.90       -4.11     80.31 o 
  18   4   8      235.13      355.64     92.97 o 
 -21   5   8       63.56      215.97    102.98 o 
 -20   5   8       12.26        8.59     92.49 o 
 -19   5   8       10.31       26.55     95.36 o 
 -18   5   8     2256.21     2240.33    101.08 o 
 -17   5   8       37.03       70.53     81.00 o 
 -16   5   8     2319.46     2242.53     89.49 o 
 -15   5   8      316.01      300.91     78.89 o 
 -14   5   8      583.96      591.95     82.30 o 
 -13   5   8     2494.67     2577.74     83.00 o 
 -12   5   8     1198.90     1263.55     80.37 o 
 -11   5   8     1288.93     1190.97     79.56 o 
 -10   5   8      875.82     1073.02     72.69 o 
  -9   5   8      739.99      700.38     77.02 o 
  -8   5   8     2202.35     2058.82     82.87 o 
  -7   5   8     2295.29     2751.64     79.91 o 
  -6   5   8        1.07       38.48     78.23 o 
  -5   5   8     2269.28     1927.45     89.60 o 
  -4   5   8     5907.52     6393.40    111.42 o 
  -3   5   8    21308.09    20566.17    367.36 o 
  -2   5   8       15.14       25.80     61.14 o 
  -1   5   8      112.30      196.81     82.69 o 
   0   5   8     4562.79     4324.84     91.30 o 
   1   5   8        7.27       55.62     61.69 o 
   2   5   8    18278.98    18297.56    274.80 o 
   3   5   8     3467.26     4238.98     74.09 o 
   4   5   8     1689.88     1657.80     71.48 o 
   5   5   8       20.31      124.84     74.00 o 
   6   5   8      225.46      194.10     62.71 o 
   7   5   8     1068.31      989.61     73.09 o 
   8   5   8      726.25      641.62     59.36 o 
   9   5   8        6.75       33.45     71.91 o 
  10   5   8        5.11      -30.69     74.06 o 
  11   5   8      604.52      496.87     77.72 o 
  12   5   8      643.61      644.24     68.64 o 
  13   5   8      551.79      600.47     74.20 o 
  14   5   8       58.55       84.74     78.55 o 
  15   5   8     2480.19     2316.63     87.60 o 
  16   5   8      100.40       60.09     87.26 o 
  17   5   8       55.19       63.38     85.05 o 
  18   5   8       62.36       69.67     90.29 o 
 -20   6   8     1007.88     1052.72     96.79 o 
 -19   6   8      467.62      564.27     94.09 o 
 -18   6   8     1372.58     1607.25    108.28 o 
 -17   6   8      262.85      285.29     88.39 o 
 -16   6   8       82.10       46.22     81.60 o 
 -15   6   8      950.84      823.13     87.44 o 
 -14   6   8      175.35      185.61     87.35 o 
 -13   6   8      450.53      514.41     85.31 o 
 -12   6   8     6015.18     5371.43     93.14 o 
 -11   6   8       14.75       49.44     67.64 o 
 -10   6   8    15067.92    15796.93    299.32 o 
  -9   6   8      592.17      738.41     80.39 o 
  -8   6   8     8053.39     8284.35    108.54 o 
  -7   6   8      193.36      225.39     67.30 o 
  -6   6   8       38.46       70.55     73.37 o 
  -5   6   8     5457.45     4872.75     89.48 o 
  -4   6   8    11862.54    11767.76    119.59 o 
  -3   6   8      310.12      406.27     71.19 o 
  -2   6   8     6426.11     6536.28     97.73 o 
  -1   6   8       81.90      142.10     61.98 o 
   0   6   8      282.17      483.98     74.58 o 
   1   6   8       73.22      102.10     66.63 o 
   2   6   8    17212.33    17806.76    124.92 o 
   3   6   8     3416.42     3067.86     73.74 o 
   4   6   8     3001.60     2805.14     72.76 o 
   5   6   8     4147.29     4010.99     72.04 o 
   6   6   8      369.48      194.32     71.99 o 
   7   6   8      292.13      442.72     65.13 o 
   8   6   8     3080.85     3489.70     73.80 o 
   9   6   8       20.02      -58.46     93.21 o 
  10   6   8     1483.49     1540.60     74.58 o 
  11   6   8      119.08       85.72     64.02 o 
  12   6   8       71.08       61.82     79.57 o 
  13   6   8      406.66      316.64     77.86 o 
  14   6   8     1379.33     1538.17     89.18 o 
  15   6   8      657.51      645.81     74.91 o 
  16   6   8      411.33      430.68     89.19 o 
  17   6   8      688.43      846.72     88.73 o 
  18   6   8      542.12      577.42     97.89 o 
 -20   7   8     2137.38     2154.18    102.89 o 
 -19   7   8     2275.44     2267.50     98.59 o 
 -18   7   8      152.08      197.77     94.28 o 
 -17   7   8     1226.15     1112.90     97.18 o 
 -16   7   8       59.95       12.45     81.89 o 
 -15   7   8      725.35      698.33     92.77 o 
 -14   7   8     1951.09     1929.08     87.20 o 
 -13   7   8      467.18      476.35     89.85 o 
 -12   7   8       54.14      118.12     79.87 o 
 -11   7   8     3945.63     4172.03     87.08 o 
 -10   7   8     6755.21     6945.14     98.45 o 
  -9   7   8    17444.61    16811.36    140.93 o 
  -8   7   8     4647.63     3847.18     92.87 o 
  -7   7   8      240.15      213.63     70.66 o 
  -6   7   8      271.91      447.81     68.28 o 
  -5   7   8      800.18      736.18     76.79 o 
  -4   7   8     8881.71     9154.29    130.61 o 
  -3   7   8     5079.01     5064.32     97.58 o 
  -2   7   8     5026.06     4753.19     85.72 o 
  -1   7   8     2155.21     2579.78     79.65 o 
   0   7   8    21773.13    21127.54    243.68 o 
   1   7   8    19948.52    20908.55    159.30 o 
   2   7   8     7730.74     7748.57    164.65 o 
   3   7   8     6004.82     6026.06     84.93 o 
   4   7   8     3174.27     3487.14     70.89 o 
   5   7   8    16335.07    15175.76    109.10 o 
   6   7   8      708.54      637.45     66.08 o 
   7   7   8     3595.40     3595.95     79.69 o 
   8   7   8      809.88      890.72     68.92 o 
   9   7   8      127.22       69.00     88.01 o 
  10   7   8     1383.91     1203.86     71.85 o 
  11   7   8       30.15       57.58     90.51 o 
  12   7   8      434.58      519.06     95.29 o 
  13   7   8      160.19      206.91     89.56 o 
  14   7   8      203.04      275.86     83.35 o 
  15   7   8      202.26      245.48     87.45 o 
  16   7   8     2262.34     2182.99     90.52 o 
  17   7   8        0.25       88.83     93.98 o 
 -19   8   8      970.86      962.25     92.14 o 
 -18   8   8      993.15      993.19    107.34 o 
 -17   8   8       11.15       89.23     93.27 o 
 -16   8   8      208.35      301.57     96.99 o 
 -15   8   8       15.12       57.99     91.87 o 
 -14   8   8     4124.39     3803.77     88.89 o 
 -13   8   8      120.59      147.32     80.63 o 
 -12   8   8      747.15      909.50     88.03 o 
 -11   8   8    11258.61    10640.02    158.60 o 
 -10   8   8      886.54      967.12     85.24 o 
  -9   8   8     8917.46     7950.94    102.23 o 
  -8   8   8    38315.60    37531.44    652.84 o 
  -7   8   8    10864.09    10875.36    108.56 o 
  -6   8   8     4809.09     4719.80     85.59 o 
  -5   8   8     6671.75     6339.33     95.40 o 
  -4   8   8     1202.99     1146.29     79.92 o 
  -3   8   8      270.08      286.89     76.96 o 
  -2   8   8     1633.84     1666.59     77.21 o 
  -1   8   8      104.42       86.98     73.44 o 
   0   8   8     2951.17     3250.49     98.75 o 
   1   8   8      261.97      120.64     76.05 o 
   2   8   8     5780.05     5960.88     90.78 o 
   3   8   8     1208.41     1189.95     81.40 o 
   4   8   8     2611.06     2637.05     71.46 o 
   5   8   8        8.46        3.66     68.52 o 
   6   8   8     1611.48     1543.73     70.16 o 
   7   8   8      836.27      858.23     95.71 o 
   8   8   8     2536.53     2439.77     93.65 o 
   9   8   8        7.00       38.57     83.22 o 
  10   8   8      958.05     1213.64     64.52 o 
  11   8   8      114.92      105.09     81.81 o 
  12   8   8        5.31      -20.64     82.79 o 
  13   8   8     1082.64     1035.28     75.29 o 
  14   8   8     2302.29     2355.27     94.49 o 
  15   8   8     1525.06     1443.81     91.95 o 
  16   8   8      254.33      180.90     97.90 o 
  17   8   8       78.47      200.61    103.84 o 
 -19   9   8      812.90      835.93     98.20 o 
 -18   9   8     2756.41     2497.47    106.09 o 
 -17   9   8       87.67      130.25     90.54 o 
 -16   9   8      636.52      797.51     88.65 o 
 -15   9   8      322.97      259.96     84.72 o 
 -14   9   8      142.56      286.83     96.50 o 
 -13   9   8     3413.91     3492.36     95.68 o 
 -12   9   8        4.54      -22.56     83.99 o 
 -11   9   8     6611.62     6354.80     95.27 o 
 -10   9   8      171.95      215.59     79.90 o 
  -9   9   8     5071.15     4882.87     94.03 o 
  -8   9   8     3863.14     3650.71     86.05 o 
  -7   9   8    15799.01    15491.27    118.10 o 
  -6   9   8      570.99      667.18     73.74 o 
  -5   9   8    18575.06    17651.79    193.05 o 
  -4   9   8       11.56      -33.88     78.42 o 
  -3   9   8     5242.91     5131.88    101.91 o 
  -2   9   8     2436.67     2489.37     84.12 o 
  -1   9   8      711.30      766.85     82.52 o 
   0   9   8     1830.70     1626.59     79.66 o 
   1   9   8     3829.92     3747.30     81.72 o 
   2   9   8       29.90       40.68     62.95 o 
   3   9   8     3070.39     2869.16     86.76 o 
   4   9   8     1895.59     1660.29     70.52 o 
   5   9   8      748.18      720.66     73.20 o 
   6   9   8    11141.02    11063.01    141.21 o 
   7   9   8      787.07      716.55     79.66 o 
   8   9   8    10107.18    10219.98    135.81 o 
   9   9   8     2267.48     2147.60     83.19 o 
  10   9   8     2723.40     2718.99     87.34 o 
  11   9   8     1670.57     1484.29     75.06 o 
  12   9   8      638.70      584.83     81.59 o 
  13   9   8       46.42       67.99     84.13 o 
  14   9   8     1489.74     1570.23     95.57 o 
  15   9   8       25.09       27.40     85.73 o 
  16   9   8       17.16       61.37     94.83 o 
 -18  10   8       13.79       52.59    112.09 o 
 -17  10   8     3155.22     3089.54     98.98 o 
 -16  10   8       75.13       49.19     89.58 o 
 -15  10   8     2230.08     2375.46    108.18 o 
 -14  10   8     1493.94     1586.63    105.90 o 
 -13  10   8       31.29       36.09     95.97 o 
 -12  10   8      389.56      419.65     78.84 o 
 -11  10   8      142.21      197.75     86.58 o 
 -10  10   8       84.16      123.91     86.01 o 
  -9  10   8      109.04      139.19     88.62 o 
  -8  10   8     1005.22     1117.81     80.69 o 
  -7  10   8      164.57      328.47     77.22 o 
  -6  10   8     2709.83     3120.22     89.44 o 
  -5  10   8      757.34      753.00     76.87 o 
  -4  10   8    19488.91    19089.51    277.51 o 
  -3  10   8    18475.87    18198.00    198.61 o 
  -2  10   8     1437.99     1170.04     83.45 o 
  -1  10   8     4621.64     4454.52    100.58 o 
   0  10   8     1365.14     1486.02     92.36 o 
   1  10   8     1668.94     1546.08     75.04 o 
   2  10   8      273.45      135.63     76.08 o 
   3  10   8     1783.80     1921.50     73.09 o 
   4  10   8      107.46      176.16     72.15 o 
   5  10   8     6652.13     6236.04    144.12 o 
   6  10   8        0.03       15.61     73.17 o 
   7  10   8     6416.53     6206.64     93.60 o 
   8  10   8       99.30      205.68     92.75 o 
   9  10   8     3313.45     3364.37     91.03 o 
  10  10   8      141.64      192.84     71.92 o 
  11  10   8      593.21      541.09     77.97 o 
  12  10   8      996.16     1040.29     86.52 o 
  13  10   8       11.52        0.03     86.98 o 
  14  10   8     1223.28     1332.46     84.18 o 
  15  10   8       14.20       80.32     94.41 o 
 -17  11   8       20.56      -52.57     87.40 o 
 -16  11   8       45.64      110.65    100.59 o 
 -15  11   8      390.01      418.17     99.43 o 
 -14  11   8      112.81      181.25     87.68 o 
 -13  11   8     1029.66     1050.60     97.26 o 
 -12  11   8     1907.07     1614.24     87.05 o 
 -11  11   8     6035.40     6129.79    124.91 o 
 -10  11   8       87.55      103.46     86.56 o 
  -9  11   8     4008.34     3855.68     88.08 o 
  -8  11   8        8.73       69.09     84.57 o 
  -7  11   8       40.42       45.98     97.40 o 
  -6  11   8     2904.77     3094.15     99.30 o 
  -5  11   8      210.73      215.87    114.17 o 
  -4  11   8      540.64      589.10     96.09 o 
  -3  11   8       87.69       82.78     80.07 o 
  -2  11   8       24.69       34.35     73.60 o 
  -1  11   8      737.28      780.64     74.72 o 
   0  11   8      839.49      851.00     85.09 o 
   1  11   8      405.12      290.33     82.18 o 
   2  11   8     2701.92     2642.66     90.42 o 
   3  11   8     5181.49     4918.02    108.61 o 
   4  11   8     2550.19     2147.55     84.26 o 
   5  11   8     2288.94     2477.95     97.50 o 
   6  11   8     3900.55     3771.00     84.69 o 
   7  11   8     1066.14     1106.81     78.78 o 
   8  11   8       17.79       64.06     95.89 o 
   9  11   8      565.50      653.96     76.76 o 
  10  11   8       61.87       38.45     92.45 o 
  11  11   8      108.70       17.05     90.15 o 
  12  11   8       16.30       33.99     86.86 o 
  13  11   8       57.38        6.68     85.04 o 
  14  11   8       58.15      174.21     87.60 o 
  15  11   8       37.31       39.76     80.68 o 
 -16  12   8       35.61       66.14     94.76 o 
 -15  12   8      718.31      790.69     90.17 o 
 -14  12   8     2403.31     2434.40     89.65 o 
 -13  12   8     1059.24     1177.84    120.21 o 
 -12  12   8     4230.65     4097.87     96.09 o 
 -11  12   8        9.44        0.26     80.23 o 
 -10  12   8     1624.22     1887.73     85.54 o 
  -9  12   8      839.42     1016.05     84.11 o 
  -8  12   8     3458.89     3439.40    124.68 o 
  -7  12   8    13644.83    12713.91    113.72 o 
  -6  12   8      655.68      802.65     92.83 o 
  -5  12   8      799.40      793.43     89.82 o 
  -4  12   8      853.90      717.01     84.48 o 
  -3  12   8     2226.86     2075.49     92.16 o 
  -2  12   8     1403.00     1328.14     89.40 o 
  -1  12   8     2631.86     2574.38     95.13 o 
   0  12   8     2808.92     2677.67     93.42 o 
   1  12   8     1017.71     1055.18     84.82 o 
   2  12   8      303.84      289.76     76.40 o 
   3  12   8     1696.26     1589.27     91.15 o 
   4  12   8     3025.32     2850.35     88.50 o 
   5  12   8        4.30       76.42     72.92 o 
   6  12   8      653.45      746.90     71.58 o 
   7  12   8     1186.89     1246.45     86.17 o 
   8  12   8        0.55       -0.69     79.89 o 
   9  12   8      870.21      927.80     90.53 o 
  10  12   8       55.41        5.54     74.01 o 
  11  12   8      164.80      204.23     93.05 o 
  12  12   8        8.94      -11.05     95.99 o 
  13  12   8      163.04      203.83     88.34 o 
  14  12   8       41.36       45.41     96.52 o 
 -15  13   8        1.64        0.27    101.62 o 
 -14  13   8      127.83       96.96     94.99 o 
 -13  13   8      360.45      325.98     90.89 o 
 -12  13   8        1.71       95.32     90.36 o 
 -11  13   8        6.42      120.48     91.18 o 
 -10  13   8      380.80      424.77     92.04 o 
  -9  13   8        4.54       39.09     95.39 o 
  -8  13   8      710.88      764.63     98.71 o 
  -7  13   8      142.12      194.48     83.78 o 
  -6  13   8       63.49       69.72     95.53 o 
  -5  13   8       80.64       96.96     86.00 o 
  -4  13   8      202.53      115.67     86.51 o 
  -3  13   8      113.86      150.74     73.59 o 
  -2  13   8      609.00      732.27     88.84 o 
  -1  13   8     1075.43     1245.58     92.52 o 
   0  13   8       29.41       46.39     82.14 o 
   1  13   8      891.58      912.98     88.27 o 
   2  13   8        0.66       -0.64     81.01 o 
   3  13   8      231.82      341.40     87.70 o 
   4  13   8     3334.91     3082.34     82.85 o 
   5  13   8      243.43      163.41     69.66 o 
   6  13   8      373.76      337.53     86.27 o 
   7  13   8       13.27       78.50     82.74 o 
   8  13   8     1025.88      884.76     81.90 o 
   9  13   8       35.15       31.96     92.08 o 
  10  13   8     1049.88     1110.57     90.98 o 
  11  13   8      116.05      157.02     97.09 o 
  12  13   8      663.84      743.07     86.50 o 
  13  13   8        0.49      -10.14    103.91 o 
 -14  14   8      747.07      703.23    100.92 o 
 -13  14   8      288.99      413.12     93.52 o 
 -12  14   8     1699.31     1525.50     89.07 o 
 -11  14   8       82.71      126.12     83.22 o 
 -10  14   8     1579.03     1674.92     90.15 o 
  -9  14   8      150.39       94.95     88.10 o 
  -8  14   8      926.88      715.92     95.39 o 
  -7  14   8     2287.97     2107.76     97.58 o 
  -6  14   8     1646.77     1712.15     79.17 o 
  -5  14   8     1908.89     1879.50     87.41 o 
  -4  14   8     3218.66     3234.29     96.94 o 
  -3  14   8     1014.74     1040.49     93.00 o 
  -2  14   8     1517.57     1581.91     89.55 o 
  -1  14   8       59.50      108.77     79.59 o 
   0  14   8      845.52      861.94     86.91 o 
   1  14   8        6.10      -52.65     87.52 o 
   2  14   8     1114.22     1233.72     85.52 o 
   3  14   8     4344.94     4075.18     92.56 o 
   4  14   8     7040.35     6665.29    109.29 o 
   5  14   8      133.90      145.40     79.69 o 
   6  14   8      161.50      210.57     85.38 o 
   7  14   8        9.04       -5.75     81.97 o 
   8  14   8       18.20       84.83     80.15 o 
   9  14   8     4061.37     4063.77    102.57 o 
  10  14   8       79.60       91.33     88.22 o 
  11  14   8     2039.28     2017.12     99.14 o 
 -13  15   8      171.46      228.66     95.09 o 
 -12  15   8      116.31      157.41     93.98 o 
 -11  15   8      901.84     1002.61     99.18 o 
 -10  15   8       10.94        9.93     93.31 o 
  -9  15   8      245.00      302.76     92.01 o 
  -8  15   8      415.64      412.40     93.66 o 
  -7  15   8     1053.67     1226.50     90.97 o 
  -6  15   8      106.94      242.73     89.30 o 
  -5  15   8     1624.74     1702.75     82.86 o 
  -4  15   8       58.28       32.84     83.35 o 
  -3  15   8        0.89       -7.41     85.81 o 
  -2  15   8       69.02       90.85     83.84 o 
  -1  15   8      146.64      145.59     86.60 o 
   0  15   8       52.13      119.25     92.37 o 
   1  15   8      580.67      509.83     91.99 o 
   2  15   8      398.56      238.76     82.42 o 
   3  15   8     5275.79     4722.59    131.98 o 
   4  15   8      473.34      544.48     89.15 o 
   5  15   8     2012.70     2125.61     87.59 o 
   6  15   8       49.83       65.18     89.02 o 
   7  15   8        7.00      -32.01     90.46 o 
   8  15   8        0.07       55.84     83.95 o 
   9  15   8      668.98      668.32     90.48 o 
  10  15   8      166.55      137.47    112.03 o 
 -11  16   8      118.66       99.80    104.08 o 
 -10  16   8      172.55      133.26    107.43 o 
  -9  16   8       24.06       34.99    105.14 o 
  -8  16   8      838.86      828.80     99.16 o 
  -7  16   8        8.41       24.73     92.14 o 
  -6  16   8     1858.29     1818.24     96.51 o 
  -5  16   8        5.63       47.27     91.69 o 
  -4  16   8     1216.22     1321.26    101.31 o 
  -3  16   8      291.32      388.12     96.69 o 
  -2  16   8       27.50       37.21     89.74 o 
  -1  16   8        0.53       34.08     83.00 o 
   0  16   8      146.22      131.20     84.02 o 
   1  16   8      481.02      405.17     89.00 o 
   2  16   8      270.49      290.45     88.56 o 
   3  16   8      322.87      347.33     99.25 o 
   4  16   8       96.87       75.99     92.32 o 
   5  16   8      671.09      643.53     92.95 o 
   6  16   8       74.62       91.56    100.33 o 
   7  16   8      430.44      415.48     95.29 o 
   8  16   8      162.74      222.75     93.00 o 
  -8  17   8      142.13      158.41    102.05 o 
  -7  17   8     3052.44     2968.28    106.54 o 
  -6  17   8       51.25       47.87     92.93 o 
  -5  17   8     2096.01     1988.41    106.93 o 
  -4  17   8       80.69      105.11     99.82 o 
  -3  17   8      268.68      195.96     95.41 o 
  -2  17   8        8.22       19.40     94.97 o 
  -1  17   8      143.78      202.62     85.51 o 
   0  17   8      346.46      362.35     93.87 o 
   1  17   8      152.68      100.42     89.14 o 
   2  17   8       37.54       21.81     96.05 o 
   3  17   8        1.72       43.63     94.41 o 
   4  17   8     1174.46     1086.19     98.01 o 
   5  17   8        2.09      -26.53     97.51 o 
  -3  18   8      958.94      847.12    108.91 o 
  -2  18   8      124.13       92.99    102.75 o 
  -1  18   8      957.93      894.98    102.27 o 
   0  18   8       42.48       79.95    100.34 o 
 -22   1   9      490.60      473.80     94.39 o 
 -21   1   9      397.63      359.46     99.74 o 
 -20   1   9      553.33      466.74     96.59 o 
 -19   1   9      916.76      888.96     87.64 o 
 -18   1   9      321.63      322.50     84.58 o 
 -17   1   9      216.03      201.48     95.24 o 
 -16   1   9        6.47       -5.17     87.03 o 
 -15   1   9     2479.49     2202.21    105.92 o 
 -14   1   9      684.43      636.07     83.33 o 
 -13   1   9     2872.64     3038.75     84.98 o 
 -12   1   9      822.11      600.16     71.20 o 
 -11   1   9      754.72      785.71     80.77 o 
 -10   1   9       70.80       -1.19     70.31 o 
  -9   1   9    14344.97    13286.30    129.27 o 
  -8   1   9     5736.71     5201.93     98.72 o 
  -7   1   9       46.22      106.40     76.18 o 
  -6   1   9    17782.15    18539.36    154.14 o 
  -5   1   9    12584.30    11925.60    141.67 o 
  -4   1   9       95.86      160.69     82.22 o 
  -3   1   9     3170.35     3650.66    100.67 o 
  -2   1   9     3856.67     3626.58    103.95 o 
  -1   1   9     1103.71     1272.27     86.62 o 
   0   1   9       63.18      101.53     71.45 o 
   1   1   9     4761.14     4413.17     96.03 o 
   2   1   9        3.74       43.64     75.02 o 
   3   1   9    18851.55    17020.21    196.18 o 
   4   1   9     1766.01     1699.96     84.34 o 
   5   1   9     2791.69     2057.80     80.55 o 
   6   1   9     3245.50     3255.44     85.81 o 
   7   1   9    12899.93    11844.05    167.36 o 
   8   1   9     4841.65     4708.26     96.00 o 
   9   1   9     5917.20     5809.62     85.68 o 
  10   1   9     2169.63     2138.38     72.99 o 
  11   1   9     9885.23     9695.50    172.33 o 
  12   1   9       72.13      119.01     69.02 o 
  13   1   9     3898.30     3893.51     82.88 o 
  14   1   9      307.21      309.73     77.30 o 
  15   1   9     2544.61     2476.92     85.41 o 
  16   1   9     2007.23     2140.92     84.18 o 
  17   1   9      125.79      110.57     82.83 o 
  18   1   9     1342.99     1394.56     99.55 o 
 -21   2   9      283.23      327.65    100.36 o 
 -20   2   9      355.07      408.75     96.53 o 
 -19   2   9       28.77       74.87     84.22 o 
 -18   2   9       16.94       48.71     90.60 o 
 -17   2   9     1787.30     1859.54     87.51 o 
 -16   2   9     2484.11     2573.53    108.65 o 
 -15   2   9        9.65       78.99     84.86 o 
 -14   2   9     2567.88     2543.24     84.09 o 
 -13   2   9       34.73       15.48     76.60 o 
 -12   2   9      181.15      115.32     73.14 o 
 -11   2   9     2089.81     1905.06     76.32 o 
 -10   2   9    12068.05    13026.29    115.30 o 
  -9   2   9      949.35      874.14     80.19 o 
  -8   2   9    15855.22    15484.32    179.83 o 
  -7   2   9     4820.43     4416.75     98.77 o 
  -6   2   9    11028.29    12245.06    135.59 o 
  -5   2   9    21693.56    20424.26    274.89 o 
  -4   2   9    18368.92    19104.44    169.22 o 
  -3   2   9    17954.74    19632.06    247.54 o 
  -2   2   9      417.99     1037.16     74.84 o 
  -1   2   9    16106.68    16910.91    291.94 o 
   0   2   9     1897.42     2166.64     82.97 o 
   1   2   9      428.55      284.89     86.05 o 
   2   2   9       23.63       58.71     62.03 o 
   3   2   9     1787.49     2202.44     81.30 o 
   4   2   9     6438.82     6762.07    137.18 o 
   5   2   9     9364.16     8460.36     99.98 o 
   6   2   9    22436.75    20964.53    309.77 o 
   7   2   9     2987.62     2631.84     78.80 o 
   8   2   9     6846.76     6842.98     97.96 o 
   9   2   9     1756.77     1820.61     76.18 o 
  10   2   9        1.80       29.60     68.04 o 
  11   2   9      153.76      135.79     86.19 o 
  12   2   9     2473.60     2399.97     72.80 o 
  13   2   9       55.52       45.42     75.41 o 
  14   2   9     1541.78     1468.92     81.41 o 
  15   2   9      953.76      981.20     78.90 o 
  16   2   9      460.54      377.24     80.68 o 
  17   2   9     2633.41     2482.18     93.29 o 
  18   2   9        0.14      -17.18     77.17 o 
 -21   3   9        3.85       89.22     94.82 o 
 -20   3   9     1622.01     1647.65     95.90 o 
 -19   3   9       18.14       48.00    105.46 o 
 -18   3   9     3773.00     3515.48     94.10 o 
 -17   3   9     2814.99     2831.42     97.97 o 
 -16   3   9     3256.52     3265.54     97.66 o 
 -15   3   9     3088.54     2964.96     90.60 o 
 -14   3   9     3607.84     3479.30     97.15 o 
 -13   3   9     3739.77     3652.18     90.66 o 
 -12   3   9        5.47       11.13     86.43 o 
 -11   3   9      268.50      268.78     77.46 o 
 -10   3   9      417.22      468.64     73.25 o 
  -9   3   9     8690.54     8989.17    104.61 o 
  -8   3   9      210.61      204.19     72.67 o 
  -7   3   9     2657.09     2439.31     88.32 o 
  -6   3   9     6365.88     6673.24    113.57 o 
  -5   3   9     4136.31     3022.86    104.29 o 
  -4   3   9     9082.51     9289.25    139.59 o 
  -3   3   9      769.13      580.24     90.40 o 
  -2   3   9      722.30      562.36     87.11 o 
  -1   3   9      219.08       81.65     66.93 o 
   0   3   9     3933.78     3759.15     87.89 o 
   1   3   9     1877.27     1723.85     81.16 o 
   2   3   9     6854.15     7875.46     86.65 o 
   3   3   9        2.19       -1.63     68.57 o 
   4   3   9       20.73      -14.19     68.99 o 
   5   3   9     4299.53     4339.85     81.77 o 
   6   3   9      110.89      127.33     69.47 o 
   7   3   9     1122.75     1036.18     71.52 o 
   8   3   9     1202.16     1137.13     65.64 o 
   9   3   9       85.25       97.48     63.79 o 
  10   3   9      208.39      213.79     71.77 o 
  11   3   9      893.57      886.76     73.99 o 
  12   3   9      280.83      202.02     70.13 o 
  13   3   9      647.73      675.75     81.51 o 
  14   3   9     1402.59     1334.62     80.30 o 
  15   3   9      110.90      135.31     70.97 o 
  16   3   9     1262.77     1444.02     79.35 o 
  17   3   9      262.72      242.26     89.75 o 
  18   3   9      879.74     1017.44     95.04 o 
 -21   4   9       93.81      118.94     96.63 o 
 -20   4   9      144.34      229.17    103.30 o 
 -19   4   9     3506.27     3648.48    100.08 o 
 -18   4   9        1.34       28.59     84.06 o 
 -17   4   9     6412.71     6708.18     97.61 o 
 -16   4   9      367.91      353.63     89.62 o 
 -15   4   9     7189.72     7069.94     98.80 o 
 -14   4   9      630.57      662.97     82.75 o 
 -13   4   9     7433.39     6736.86     98.77 o 
 -12   4   9      171.56      254.77     81.12 o 
 -11   4   9      577.79      492.81     84.36 o 
 -10   4   9     2279.51     2248.22     79.05 o 
  -9   4   9     5441.37     5558.37     91.61 o 
  -8   4   9      285.46      329.14     81.11 o 
  -7   4   9     3775.36     4285.00     96.69 o 
  -6   4   9    10833.43    12271.63    126.97 o 
  -5   4   9     4147.95     4498.11    104.90 o 
  -4   4   9     4908.64     4852.67    104.34 o 
  -3   4   9     1355.48     1033.15     92.03 o 
  -2   4   9    15969.65    16240.73    346.51 o 
  -1   4   9    57645.54    56309.57    753.25 o 
   0   4   9    22243.13    19072.02    163.60 o 
   1   4   9      596.38      645.98     76.37 o 
   2   4   9    49755.20    49624.57    522.91 o 
   3   4   9     3289.33     3928.04     77.98 o 
   4   4   9     3327.64     3103.91     78.82 o 
   5   4   9        6.40       27.68     66.19 o 
   6   4   9     2786.27     3138.28     80.78 o 
   7   4   9     2015.78     1936.51     78.96 o 
   8   4   9      883.07      989.92     73.57 o 
   9   4   9     1437.76     1497.39     74.94 o 
  10   4   9      800.23      908.12     62.50 o 
  11   4   9        3.75       27.77     60.17 o 
  12   4   9      145.70      204.70     67.33 o 
  13   4   9     2543.22     2600.48     81.65 o 
  14   4   9      686.07      749.96     80.20 o 
  15   4   9     1035.60     1100.69     79.94 o 
  16   4   9      477.78      508.71     82.15 o 
  17   4   9      833.27      967.69     90.82 o 
  18   4   9      198.53      227.60     90.09 o 
 -21   5   9      955.86      840.04    104.11 o 
 -20   5   9      344.14      392.71    107.90 o 
 -19   5   9      813.60      934.77     96.40 o 
 -18   5   9      427.94      444.13     97.42 o 
 -17   5   9      305.78      305.41     96.31 o 
 -16   5   9      388.51      531.52     78.83 o 
 -15   5   9      591.08      723.23     75.66 o 
 -14   5   9      355.32      412.49     82.98 o 
 -13   5   9      276.15      104.56     86.60 o 
 -12   5   9     1464.61     1347.91     76.97 o 
 -11   5   9      572.58      695.96     76.93 o 
 -10   5   9     3015.76     2644.74     87.24 o 
  -9   5   9      335.00      399.44     70.02 o 
  -8   5   9     6953.57     6328.31    107.13 o 
  -7   5   9       19.80       53.65     69.26 o 
  -6   5   9      759.44      977.17     78.01 o 
  -5   5   9     3048.51     2369.94     88.65 o 
  -4   5   9      214.96      208.62     86.54 o 
  -3   5   9     3453.03     3716.17     89.88 o 
  -2   5   9      518.97      592.65     84.33 o 
  -1   5   9     7232.75     6804.25    106.58 o 
   0   5   9     1039.17     1148.31     85.60 o 
   1   5   9     7683.83     7251.09    100.54 o 
   2   5   9     2635.05     2149.49     80.92 o 
   3   5   9     3425.17     2956.64     74.76 o 
   4   5   9      122.82       51.17     73.96 o 
   5   5   9     2505.77     2276.73     80.12 o 
   6   5   9      635.17      589.10     63.62 o 
   7   5   9       20.94       29.05     81.68 o 
   8   5   9      162.41      191.10     61.58 o 
   9   5   9      392.35      254.99     72.37 o 
  10   5   9        9.00      -14.16     79.61 o 
  11   5   9     2443.07     2494.58     82.35 o 
  12   5   9     8298.26     8098.99    125.70 o 
  13   5   9       86.73       91.92     73.31 o 
  14   5   9     1659.77     1770.37     88.26 o 
  15   5   9      748.76      713.45     85.11 o 
  16   5   9     3241.22     3427.96     97.75 o 
  17   5   9      299.76      345.19     91.80 o 
  18   5   9     1201.35     1112.23     89.35 o 
 -20   6   9      243.32      282.78    100.90 o 
 -19   6   9      341.22      377.87     93.59 o 
 -18   6   9      929.02      983.09    111.00 o 
 -17   6   9      181.17      246.99     88.96 o 
 -16   6   9      459.73      489.99     86.54 o 
 -15   6   9      194.12      215.26     77.08 o 
 -14   6   9       19.74       44.88     94.17 o 
 -13   6   9        1.80       55.89     88.23 o 
 -12   6   9      148.57      248.98     75.32 o 
 -11   6   9     3842.46     3596.10     85.93 o 
 -10   6   9     1312.93     1228.26     74.31 o 
  -9   6   9     8773.81     9445.51    118.61 o 
  -8   6   9      397.94      336.58     68.64 o 
  -7   6   9     3849.01     3955.98     89.03 o 
  -6   6   9        2.29       47.46     75.36 o 
  -5   6   9     9106.65     9048.07    132.54 o 
  -4   6   9     1239.15     1701.28     85.77 o 
  -3   6   9     2426.28     2616.02     88.75 o 
  -2   6   9       52.01      180.65     73.22 o 
  -1   6   9     3197.73     2813.71     76.97 o 
   0   6   9      150.17      169.57     72.69 o 
   1   6   9       22.74       18.15     78.16 o 
   2   6   9    10972.16    10680.17    208.99 o 
   3   6   9       61.54      158.95     70.08 o 
   4   6   9    22377.92    21730.93    252.86 o 
   5   6   9      110.53       28.07     63.12 o 
   6   6   9     3304.60     3055.55     75.04 o 
   7   6   9     3361.94     3512.32     74.82 o 
   8   6   9      699.33      656.70     79.62 o 
   9   6   9     1330.23     1446.86     89.66 o 
  10   6   9       77.16      114.72     81.86 o 
  11   6   9     1767.20     1958.28     81.76 o 
  12   6   9      345.70      462.52     81.38 o 
  13   6   9      407.35      371.01     71.36 o 
  14   6   9     1760.11     1562.52     77.63 o 
  15   6   9     5015.23     5110.07     95.93 o 
  16   6   9      173.67      249.73     84.55 o 
  17   6   9     1980.10     2040.18     97.39 o 
 -20   7   9      541.32      389.54    100.95 o 
 -19   7   9      194.64      248.70     88.24 o 
 -18   7   9      913.13      983.69    100.01 o 
 -17   7   9      886.19      821.05     88.55 o 
 -16   7   9      657.33      699.92     90.09 o 
 -15   7   9     1434.03     1457.89     91.79 o 
 -14   7   9      163.47      285.01     90.07 o 
 -13   7   9     2255.48     2108.78     94.89 o 
 -12   7   9     3704.12     3954.28    106.97 o 
 -11   7   9      761.24      766.58     77.72 o 
 -10   7   9     1104.38     1273.33     86.59 o 
  -9   7   9     4558.32     4970.22    102.11 o 
  -8   7   9      330.86      474.29     83.88 o 
  -7   7   9     2779.07     2608.84     79.79 o 
  -6   7   9     2186.31     2114.67     77.23 o 
  -5   7   9     9794.35    10487.09    138.57 o 
  -4   7   9      171.02       47.22     80.02 o 
  -3   7   9     2785.78     2660.89     86.08 o 
  -2   7   9        0.69       23.69     81.73 o 
  -1   7   9     1640.71     1772.11     82.24 o 
   0   7   9     2808.74     2943.24     84.48 o 
   1   7   9     1588.25     1604.15     81.28 o 
   2   7   9      599.99      759.54     69.11 o 
   3   7   9     7983.39     8730.02     90.06 o 
   4   7   9      644.51      738.95     73.11 o 
   5   7   9     3255.14     3380.19     83.15 o 
   6   7   9       97.25      197.03     78.27 o 
   7   7   9      408.24      464.85     79.92 o 
   8   7   9     1418.03     1339.88     77.80 o 
   9   7   9     2208.78     2223.50     81.35 o 
  10   7   9     1396.02     1366.24     81.42 o 
  11   7   9      318.85      300.77     79.72 o 
  12   7   9      277.38      338.40     94.52 o 
  13   7   9     3162.49     3175.06     98.22 o 
  14   7   9     1414.11     1317.01     87.48 o 
  15   7   9      244.23      379.62     78.76 o 
  16   7   9      417.55      426.67     84.17 o 
  17   7   9      547.37      512.25     87.41 o 
 -19   8   9      399.03      444.49    103.31 o 
 -18   8   9      986.37      954.43    107.20 o 
 -17   8   9     1727.03     1600.04     91.77 o 
 -16   8   9      133.25      198.69     95.19 o 
 -15   8   9     1420.04     1465.75     92.34 o 
 -14   8   9      924.05      961.17     88.67 o 
 -13   8   9      405.44      370.45     79.55 o 
 -12   8   9     1629.34     1507.30     86.79 o 
 -11   8   9      816.66      884.55    104.22 o 
 -10   8   9        4.39      102.52     76.46 o 
  -9   8   9        1.63      186.14     84.84 o 
  -8   8   9      249.01      478.47     86.27 o 
  -7   8   9     2772.60     2845.79     82.30 o 
  -6   8   9     4530.60     3761.28     84.75 o 
  -5   8   9       29.33      105.29     77.50 o 
  -4   8   9      801.71      659.44     70.04 o 
  -3   8   9      371.85      291.63     86.34 o 
  -2   8   9     1759.71     1773.40     83.66 o 
  -1   8   9     9047.98     9341.40     93.57 o 
   0   8   9     3330.10     3790.22     90.73 o 
   1   8   9     1156.53     1175.06     80.85 o 
   2   8   9     3187.15     3418.25     75.50 o 
   3   8   9        1.05       24.12     81.19 o 
   4   8   9        8.21        2.05     65.13 o 
   5   8   9     1273.53     1128.50     82.04 o 
   6   8   9     1877.89     1874.02     90.38 o 
   7   8   9     3373.53     3250.66     83.16 o 
   8   8   9      359.13      403.24     90.68 o 
   9   8   9      635.62      608.15     85.40 o 
  10   8   9      412.70      509.27     68.81 o 
  11   8   9      294.27      368.78     77.65 o 
  12   8   9      212.82      276.50     84.26 o 
  13   8   9      656.21      747.73     76.74 o 
  14   8   9      971.03      848.20     79.41 o 
  15   8   9       42.11       33.47     81.52 o 
  16   8   9       81.44      177.88     88.76 o 
 -19   9   9        1.26       23.02    102.92 o 
 -18   9   9       57.84      163.12     88.87 o 
 -17   9   9      571.51      660.21     95.94 o 
 -16   9   9      579.33      657.64     97.20 o 
 -15   9   9      429.17      385.39    109.80 o 
 -14   9   9     3462.45     3472.18     91.42 o 
 -13   9   9      116.89      188.78     94.77 o 
 -12   9   9       29.85       21.97     76.24 o 
 -11   9   9        3.19       26.65     79.34 o 
 -10   9   9     4757.95     4629.73    118.79 o 
  -9   9   9      196.41      200.41     82.70 o 
  -8   9   9     2684.55     2303.92     85.36 o 
  -7   9   9      207.04      244.10     89.67 o 
  -6   9   9      846.57     1081.32     87.66 o 
  -5   9   9     1760.13     1945.46     89.33 o 
  -4   9   9     2375.34     2428.48     95.77 o 
  -3   9   9     4459.57     4637.70     97.19 o 
  -2   9   9     6347.80     6516.55     96.39 o 
  -1   9   9     4857.65     5268.05     90.32 o 
   0   9   9      499.02      402.00     74.19 o 
   1   9   9      764.80      522.47     82.34 o 
   2   9   9       82.89      109.51     67.32 o 
   3   9   9      636.69      613.68     77.51 o 
   4   9   9      159.00      190.86     66.47 o 
   5   9   9     2781.17     2753.89     89.09 o 
   6   9   9     1725.00     1734.65     93.34 o 
   7   9   9      571.22      725.94     92.21 o 
   8   9   9       15.26      -49.47     75.16 o 
   9   9   9     1551.19     1529.56     79.48 o 
  10   9   9       17.25      -44.48     81.74 o 
  11   9   9      399.60      488.16     73.69 o 
  12   9   9      288.15      262.07     71.84 o 
  13   9   9     1751.30     1686.47     77.78 o 
  14   9   9        9.86        8.03     77.21 o 
  15   9   9      795.88      746.73     92.46 o 
  16   9   9      147.95      165.40     96.88 o 
 -18  10   9      178.65      190.57    104.49 o 
 -17  10   9      916.69     1018.75    107.32 o 
 -16  10   9      789.77      816.19     96.09 o 
 -15  10   9     1006.56     1045.72     95.71 o 
 -14  10   9      563.14      521.55    114.95 o 
 -13  10   9      850.00      685.56     87.01 o 
 -12  10   9     2570.25     2620.24    102.40 o 
 -11  10   9     1065.63      974.45     77.62 o 
 -10  10   9     3791.26     3613.98     94.66 o 
  -9  10   9      663.84      590.55     86.16 o 
  -8  10   9     4650.73     4871.56     93.66 o 
  -7  10   9     1275.86     1157.80     82.67 o 
  -6  10   9     5946.53     6109.66    119.96 o 
  -5  10   9      444.40      447.61     72.74 o 
  -4  10   9     8785.89     8196.52     90.94 o 
  -3  10   9     1184.46     1066.74    111.64 o 
  -2  10   9     2654.05     2759.15     94.41 o 
  -1  10   9     4589.91     4299.66     90.38 o 
   0  10   9      471.59      384.72     95.21 o 
   1  10   9      677.77      705.45     89.59 o 
   2  10   9      353.57      361.00     75.02 o 
   3  10   9       92.68       69.66     77.62 o 
   4  10   9       56.15       81.50     72.23 o 
   5  10   9      150.66      140.60     79.89 o 
   6  10   9        5.85      -59.71     84.50 o 
   7  10   9        1.99       33.93     84.44 o 
   8  10   9     2555.01     2474.83    108.90 o 
   9  10   9      102.14       78.43     88.09 o 
  10  10   9     1131.99     1142.17     72.54 o 
  11  10   9      123.76      133.33     78.35 o 
  12  10   9      168.24      197.04     84.91 o 
  13  10   9      253.33      272.78     89.25 o 
  14  10   9      322.28      335.49     87.43 o 
  15  10   9      121.45      155.26     85.22 o 
 -17  11   9       38.00       -5.16     98.98 o 
 -16  11   9     1842.00     2027.07    102.79 o 
 -15  11   9     2498.39     2712.44     98.10 o 
 -14  11   9     2923.34     2851.00     92.31 o 
 -13  11   9     2065.74     2287.92     95.41 o 
 -12  11   9      590.96      703.40    103.28 o 
 -11  11   9     1631.45     1742.93     96.00 o 
 -10  11   9     1050.39      918.50    105.64 o 
  -9  11   9     1532.68     1449.16     84.27 o 
  -8  11   9      231.95      184.53     75.68 o 
  -7  11   9      237.66      158.75    103.67 o 
  -6  11   9      672.56      647.21    101.73 o 
  -5  11   9     5220.44     4907.27    127.78 o 
  -4  11   9        0.39       58.39     98.08 o 
  -3  11   9     1443.41     1495.64     84.66 o 
  -2  11   9     4393.11     4544.71     94.88 o 
  -1  11   9       26.36       33.66     93.43 o 
   0  11   9       80.63      110.04     83.97 o 
   1  11   9      980.42      930.39     86.44 o 
   2  11   9      229.36      207.16     73.18 o 
   3  11   9        0.83       17.28     93.89 o 
   4  11   9       76.55       74.73     85.21 o 
   5  11   9     1175.87     1403.00     75.02 o 
   6  11   9      549.85      763.14     82.39 o 
   7  11   9      441.21      274.53     70.58 o 
   8  11   9      588.37      556.39     98.52 o 
   9  11   9        8.83        8.17     70.20 o 
  10  11   9       34.60        9.56     86.61 o 
  11  11   9       45.38       70.26     90.23 o 
  12  11   9       11.37       40.17     93.83 o 
  13  11   9      248.05      333.78     97.17 o 
  14  11   9       19.76       23.14     99.92 o 
 -16  12   9      510.92      604.88     94.87 o 
 -15  12   9      887.20      934.58     96.40 o 
 -14  12   9      239.75      326.60    101.32 o 
 -13  12   9       53.90       78.09     96.81 o 
 -12  12   9      413.10      495.84    114.70 o 
 -11  12   9      809.81      778.85     91.95 o 
 -10  12   9      197.94      338.26     89.59 o 
  -9  12   9      207.55      232.28     73.46 o 
  -8  12   9       39.81       77.81    103.42 o 
  -7  12   9      159.39      167.37     94.51 o 
  -6  12   9      538.06      644.13     76.66 o 
  -5  12   9      694.86      710.93     94.98 o 
  -4  12   9       16.49       59.71     89.64 o 
  -3  12   9     1169.43     1164.93     76.59 o 
  -2  12   9        0.49        4.08     88.46 o 
  -1  12   9      191.07      237.43     76.45 o 
   0  12   9     4394.02     4421.29    100.15 o 
   1  12   9      496.36      479.16     83.43 o 
   2  12   9      587.42      463.83     81.17 o 
   3  12   9     1113.56     1064.51     95.80 o 
   4  12   9     4449.62     4016.85     91.98 o 
   5  12   9      397.80      314.12     82.85 o 
   6  12   9     5258.76     5473.81    100.48 o 
   7  12   9      589.87      505.62     86.21 o 
   8  12   9        7.02        5.90     73.13 o 
   9  12   9      614.05      609.13     90.63 o 
  10  12   9      862.12      912.52     83.74 o 
  11  12   9      171.15      169.11     80.63 o 
  12  12   9      391.08      444.53     92.32 o 
  13  12   9      144.10      219.42     95.03 o 
 -15  13   9        1.04       39.22    104.53 o 
 -14  13   9      300.53      296.50     98.41 o 
 -13  13   9      631.26      607.36     95.48 o 
 -12  13   9      463.29      538.04     86.39 o 
 -11  13   9      857.68      741.00     93.32 o 
 -10  13   9      275.97      295.65     85.25 o 
  -9  13   9      160.87      156.02     82.32 o 
  -8  13   9     4666.99     4713.62    109.08 o 
  -7  13   9       19.56       -4.68     91.13 o 
  -6  13   9     5189.40     5304.44    111.46 o 
  -5  13   9      620.63      683.46     89.76 o 
  -4  13   9      904.81      967.98     78.65 o 
  -3  13   9       25.89      -34.53     80.09 o 
  -2  13   9      303.82      302.60     81.19 o 
  -1  13   9      253.14      189.20     78.58 o 
   0  13   9      303.89      354.29     80.19 o 
   1  13   9     1934.01     1878.54     89.57 o 
   2  13   9     3464.71     3444.00     88.22 o 
   3  13   9     6550.91     6687.63    105.13 o 
   4  13   9      185.38      193.40     81.35 o 
   5  13   9     3247.27     3284.84     92.02 o 
   6  13   9       23.57       37.10     81.35 o 
   7  13   9     2164.29     1958.92     83.60 o 
   8  13   9     1153.68     1266.82     88.38 o 
   9  13   9       93.12      114.72     92.09 o 
  10  13   9      403.47      421.36     90.92 o 
  11  13   9      460.11      509.77     88.31 o 
  12  13   9      102.47      108.43     90.20 o 
 -14  14   9       26.53       40.86    108.80 o 
 -13  14   9      917.40      876.53     92.60 o 
 -12  14   9       15.88      106.63    102.68 o 
 -11  14   9     1131.31     1165.71     96.68 o 
 -10  14   9       26.73       74.33     91.30 o 
  -9  14   9      289.86      239.41     89.97 o 
  -8  14   9       36.28       99.24     83.97 o 
  -7  14   9     1122.06     1036.37     91.34 o 
  -6  14   9      205.27      281.09     92.69 o 
  -5  14   9        5.57       46.77     89.39 o 
  -4  14   9     1803.88     1799.51     88.97 o 
  -3  14   9      289.81      320.38     90.71 o 
  -2  14   9     2438.75     2380.65     84.43 o 
  -1  14   9     1074.31     1019.34     73.84 o 
   0  14   9     1836.52     1853.79     81.64 o 
   1  14   9      280.16      319.79     88.74 o 
   2  14   9     5002.20     4979.90     92.91 o 
   3  14   9      248.68      255.19     80.54 o 
   4  14   9     5761.64     5818.90    102.42 o 
   5  14   9     1433.59     1279.95     91.87 o 
   6  14   9      120.03      198.21     82.21 o 
   7  14   9      307.72      360.70     83.28 o 
   8  14   9      200.10      184.87     89.53 o 
   9  14   9        1.49       68.48    104.10 o 
  10  14   9       75.86      169.08     93.93 o 
  11  14   9      877.71      825.08     95.00 o 
 -12  15   9      504.36      561.83     98.39 o 
 -11  15   9     1898.43     1736.97    100.05 o 
 -10  15   9      340.56      392.52     93.05 o 
  -9  15   9      323.70      328.40     94.80 o 
  -8  15   9       16.84       48.57     92.76 o 
  -7  15   9      654.89      530.85     88.41 o 
  -6  15   9      258.52      397.09     91.07 o 
  -5  15   9     3516.26     3321.33    105.53 o 
  -4  15   9      267.64      278.71     97.89 o 
  -3  15   9     5684.55     5403.89    109.14 o 
  -2  15   9       29.11       89.50     81.16 o 
  -1  15   9     1216.69     1156.51     81.47 o 
   0  15   9        6.54       27.31     83.65 o 
   1  15   9       39.91      131.04     84.92 o 
   2  15   9     3419.63     3251.52     84.86 o 
   3  15   9        3.60       41.34     86.91 o 
   4  15   9       73.39      120.21     92.46 o 
   5  15   9        1.57        7.64     84.30 o 
   6  15   9      188.88      197.41     84.92 o 
   7  15   9       18.50       49.01     91.03 o 
   8  15   9      340.57      351.27     89.36 o 
   9  15   9        5.82       -7.90    100.21 o 
 -10  16   9        1.42      104.60    101.83 o 
  -9  16   9      145.52      200.21     96.50 o 
  -8  16   9        0.22       70.74     97.93 o 
  -7  16   9        3.68       60.17     96.46 o 
  -6  16   9     1882.84     1781.72     94.36 o 
  -5  16   9       17.92       39.29     84.00 o 
  -4  16   9     1133.86     1010.90     90.63 o 
  -3  16   9      163.11      137.50     91.77 o 
  -2  16   9      357.49      455.03     87.02 o 
  -1  16   9      432.01      529.65     87.79 o 
   0  16   9      257.56      262.46     85.91 o 
   1  16   9      603.97      606.67     98.19 o 
   2  16   9      580.79      655.66     97.84 o 
   3  16   9      495.68      650.59     98.80 o 
   4  16   9        0.81        5.21     86.46 o 
   5  16   9       24.86       52.81     93.02 o 
   6  16   9       97.45       96.93     89.73 o 
   7  16   9       33.30       50.63     86.64 o 
  -8  17   9       36.77       99.14    107.19 o 
  -7  17   9       18.34      152.18    108.47 o 
  -6  17   9       75.74       45.34    101.21 o 
  -5  17   9        5.48        5.75     99.87 o 
  -4  17   9       41.29       13.83     97.95 o 
  -3  17   9      312.09      312.71     91.76 o 
  -2  17   9      273.84      256.92     96.13 o 
  -1  17   9       39.12       80.86     90.33 o 
   0  17   9      177.70      180.38     94.95 o 
   1  17   9     1558.35     1597.89     98.42 o 
   2  17   9      358.34      372.53    101.72 o 
   3  17   9     1483.96     1334.03     93.03 o 
   4  17   9       30.86      -38.41    103.36 o 
   5  17   9      534.34      618.61     98.95 o 
 -22   0  10      167.73      193.77    147.40 o 
 -21   0  10      795.21      695.07    127.35 o 
 -20   0  10     2629.78     2508.91    142.35 o 
 -19   0  10      293.18      209.94    127.83 o 
 -18   0  10      710.76      561.02    112.42 o 
 -17   0  10        1.75       22.17    138.08 o 
 -16   0  10     6277.80     6295.85    159.98 o 
 -15   0  10     5836.51     5329.62    152.90 o 
 -14   0  10     5413.90     4743.01    127.80 o 
 -13   0  10     2261.97     1943.34    114.38 o 
 -12   0  10     8249.60     8917.93    148.85 o 
 -11   0  10      703.09      796.25    106.34 o 
 -10   0  10       64.98      119.53    119.97 o 
  -9   0  10    22005.61    22054.04    238.38 o 
  -8   0  10      232.71       75.66    113.08 o 
  -7   0  10    31497.47    30499.44    249.19 o 
  -6   0  10     8426.44     7825.26    167.92 o 
  -5   0  10    49051.44    45703.80   1232.43 o 
  -4   0  10     5953.49     4713.68    147.32 o 
  -3   0  10     2439.32     2724.59    130.28 o 
  -2   0  10    37929.54    36803.03    626.48 o 
  -1   0  10    60619.64    62858.54    848.67 o 
   0   0  10      146.86       40.19     91.17 o 
   1   0  10     7734.01     7836.30    266.94 o 
   2   0  10     1257.17     1771.74    119.29 o 
   3   0  10      462.00      258.40     94.48 o 
   4   0  10     5267.60     4912.67    132.08 o 
   5   0  10      624.15      577.14    100.09 o 
   6   0  10    28031.19    24069.29    491.00 o 
   7   0  10    10442.50    10646.13    130.73 o 
   8   0  10    15500.75    16229.08    354.41 o 
   9   0  10     8730.71     8230.23    128.72 o 
  10   0  10        1.65       34.11     90.32 o 
  11   0  10     1486.47     1475.02     92.60 o 
  12   0  10    10317.90     9835.66    119.91 o 
  13   0  10      181.01      286.17     94.70 o 
  14   0  10     1943.74     1925.79     94.53 o 
  15   0  10     6005.57     5953.73    229.81 o 
  16   0  10     1016.64      990.45    129.17 o 
  17   0  10     2515.30     2781.13    140.58 o 
  18   0  10      154.38      310.23    139.33 o 
 -22   1  10       22.82      -18.41     90.78 o 
 -21   1  10        4.25        0.93     94.20 o 
 -20   1  10      311.19      372.43     86.27 o 
 -19   1  10      879.13      930.45     95.32 o 
 -18   1  10       10.01      -10.84     87.58 o 
 -17   1  10       79.15      175.92    100.53 o 
 -16   1  10       20.52       -6.75     94.48 o 
 -15   1  10      667.91      760.71     94.24 o 
 -14   1  10        0.92        5.88     84.69 o 
 -13   1  10      131.05      177.47     83.14 o 
 -12   1  10       52.99       50.16     75.30 o 
 -11   1  10     1490.43     1538.07     75.25 o 
 -10   1  10     7624.24     7048.54    101.97 o 
  -9   1  10     3315.83     3480.49     88.82 o 
  -8   1  10     5406.07     4432.70    102.57 o 
  -7   1  10    15257.52    16319.99    141.96 o 
  -6   1  10    56488.22    52515.89    398.72 o 
  -5   1  10     1348.51     1510.34     91.28 o 
  -4   1  10      835.44      675.96     86.35 o 
  -3   1  10     1467.37     2400.35     88.64 o 
  -2   1  10    24826.11    26780.37    241.72 o 
  -1   1  10    25105.93    22967.56    287.57 o 
   0   1  10     4678.32     3965.11     83.43 o 
   1   1  10     2805.02     3481.24     95.49 o 
   2   1  10     1809.21     1361.58     84.03 o 
   3   1  10     7051.53     6490.42    119.40 o 
   4   1  10    11299.63    11376.22    239.98 o 
   5   1  10     6835.00     6045.48     97.08 o 
   6   1  10       85.45       23.40     74.87 o 
   7   1  10    24055.17    21787.47    238.15 o 
   8   1  10      350.55      334.55     71.27 o 
   9   1  10     4107.07     3822.94     77.66 o 
  10   1  10      107.05       79.47     62.01 o 
  11   1  10      238.07      222.71     73.65 o 
  12   1  10      235.53      304.08     70.19 o 
  13   1  10      160.99      136.65     76.33 o 
  14   1  10       86.54       94.80     74.66 o 
  15   1  10      897.27      946.30     76.22 o 
  16   1  10     1383.37     1321.47     79.93 o 
  17   1  10        1.55       99.80     79.57 o 
  18   1  10      685.71      774.91    100.41 o 
 -21   2  10       89.47      202.29     99.94 o 
 -20   2  10       60.55       93.09     92.73 o 
 -19   2  10     1258.91     1312.48     91.92 o 
 -18   2  10     1430.07     1252.47     91.50 o 
 -17   2  10     2523.18     2397.89     88.06 o 
 -16   2  10      167.49      127.25     93.54 o 
 -15   2  10     3009.79     3224.48     94.81 o 
 -14   2  10        9.49      -19.29     75.17 o 
 -13   2  10      164.55      168.60     78.79 o 
 -12   2  10      444.76      441.39     75.24 o 
 -11   2  10      236.43      174.71     75.08 o 
 -10   2  10      401.11      412.85     78.42 o 
  -9   2  10     1424.87     1294.62     83.44 o 
  -8   2  10      788.91      581.68     82.94 o 
  -7   2  10        0.53       65.22     83.22 o 
  -6   2  10      136.49      198.27     90.25 o 
  -5   2  10      591.50      650.97     95.46 o 
  -4   2  10    11098.66    10096.44    134.97 o 
  -3   2  10    16020.12    14264.35    139.48 o 
  -2   2  10     3011.59     2865.93     90.55 o 
  -1   2  10    23155.58    21114.05    270.02 o 
   0   2  10       24.64      129.19     78.16 o 
   1   2  10      555.14      235.76     79.32 o 
   2   2  10       35.95       65.63     70.84 o 
   3   2  10     1674.57     2092.18    105.13 o 
   4   2  10     5321.81     5573.97    104.58 o 
   5   2  10     4042.58     4009.50     77.33 o 
   6   2  10     2917.66     2981.29     78.40 o 
   7   2  10     2362.16     2296.25     71.73 o 
   8   2  10        8.73       59.57     74.48 o 
   9   2  10     1748.62     1807.61     87.40 o 
  10   2  10    10288.57     9663.29    125.02 o 
  11   2  10       34.92       25.45     68.03 o 
  12   2  10     3959.20     3779.52     79.41 o 
  13   2  10      147.42      106.61     76.86 o 
  14   2  10     2464.32     2226.26     83.51 o 
  15   2  10      720.24      717.54     84.08 o 
  16   2  10      102.57      117.97     85.84 o 
  17   2  10        0.96       60.28     76.50 o 
  18   2  10      166.31      256.26     99.49 o 
 -21   3  10      945.88      865.70    102.12 o 
 -20   3  10      109.86       97.71     98.00 o 
 -19   3  10       20.68       36.02     88.66 o 
 -18   3  10     1128.23     1172.36     97.56 o 
 -17   3  10      144.41      206.48     87.74 o 
 -16   3  10     2818.99     2875.59    113.90 o 
 -15   3  10      402.89      403.30     88.15 o 
 -14   3  10        2.96       20.43     90.38 o 
 -13   3  10      207.79      239.83     79.59 o 
 -12   3  10       19.03       -7.07     82.48 o 
 -11   3  10     1283.80     1306.42     80.92 o 
 -10   3  10        9.94       -1.93     76.68 o 
  -9   3  10     4643.82     4121.18     88.82 o 
  -8   3  10       14.89       22.24     77.24 o 
  -7   3  10      435.48      472.07     85.52 o 
  -6   3  10     5385.34     5124.27    110.36 o 
  -5   3  10     1198.10     1213.91     95.09 o 
  -4   3  10      340.64      351.82     93.19 o 
  -3   3  10    10023.05     9863.15    203.83 o 
  -2   3  10    16907.05    16373.64    243.83 o 
  -1   3  10    25363.49    23127.32    342.41 o 
   0   3  10     2481.21     2795.63     94.59 o 
   1   3  10     1394.20     1262.77     78.91 o 
   2   3  10    22878.41    23182.49    248.67 o 
   3   3  10     1283.48     1351.17     78.52 o 
   4   3  10     7506.32     6801.23     91.81 o 
   5   3  10      197.99      293.41     65.18 o 
   6   3  10      556.01      377.86     73.46 o 
   7   3  10     3508.78     3404.70     78.02 o 
   8   3  10     1524.55     1340.31     70.86 o 
   9   3  10     1554.09     1663.38     65.73 o 
  10   3  10       30.97       16.72     69.40 o 
  11   3  10     3472.23     3310.44     79.23 o 
  12   3  10      643.96      605.44     70.87 o 
  13   3  10     1941.53     2103.33     80.86 o 
  14   3  10     1267.56     1427.61     82.17 o 
  15   3  10     1082.01     1046.66     76.59 o 
  16   3  10      408.44      405.81     78.58 o 
  17   3  10       36.79       14.15     89.52 o 
  18   3  10        6.83       41.78     82.34 o 
 -21   4  10        5.62       59.06    101.13 o 
 -20   4  10     1289.56     1218.48     94.82 o 
 -19   4  10      230.00      140.27     94.06 o 
 -18   4  10      154.75      172.95     91.24 o 
 -17   4  10     1056.23     1359.82     91.33 o 
 -16   4  10      113.29      122.09     92.64 o 
 -15   4  10       24.53       58.63     86.09 o 
 -14   4  10      656.22      752.95     81.53 o 
 -13   4  10       37.06       33.56     77.79 o 
 -12   4  10     4310.42     4250.80     97.97 o 
 -11   4  10      696.01      744.84     98.52 o 
 -10   4  10       71.12      106.40     73.48 o 
  -9   4  10       24.68      127.19     80.79 o 
  -8   4  10      110.81      114.28     76.62 o 
  -7   4  10      310.02      274.71     83.51 o 
  -6   4  10     2846.80     3463.42     93.72 o 
  -5   4  10      212.37      296.69     93.47 o 
  -4   4  10        1.18       65.55     75.03 o 
  -3   4  10    19466.52    21464.08    297.26 o 
  -2   4  10      362.64      329.36     76.38 o 
  -1   4  10      768.74      983.51     75.44 o 
   0   4  10       14.99       28.51     78.87 o 
   1   4  10     7955.19     7610.58    103.87 o 
   2   4  10     5012.81     4573.41     85.05 o 
   3   4  10     1007.88      810.20     76.03 o 
   4   4  10     2213.01     2198.18     69.73 o 
   5   4  10        2.33       22.94     78.43 o 
   6   4  10      104.61      109.84     74.25 o 
   7   4  10      311.27      434.91     63.46 o 
   8   4  10       38.72        1.00     76.06 o 
   9   4  10        0.33       26.24     65.49 o 
  10   4  10       57.14       76.45     71.82 o 
  11   4  10      869.45      853.16     71.05 o 
  12   4  10      168.76      256.38     68.33 o 
  13   4  10      399.46      323.17     74.00 o 
  14   4  10       14.57       -6.97     76.08 o 
  15   4  10       47.06      116.18     78.95 o 
  16   4  10        7.90       68.20     93.56 o 
  17   4  10       57.48       63.20     81.84 o 
  18   4  10       90.63      105.09     96.88 o 
 -21   5  10       58.90      160.58    103.74 o 
 -20   5  10       10.94       16.28     98.19 o 
 -19   5  10      169.06      183.14     90.47 o 
 -18   5  10      317.98      304.77     87.07 o 
 -17   5  10      608.92      663.02    100.17 o 
 -16   5  10     2661.98     2905.62     95.11 o 
 -15   5  10      515.54      521.56     79.74 o 
 -14   5  10       47.37       78.15     87.85 o 
 -13   5  10      751.53      906.69     92.25 o 
 -12   5  10      241.44      259.50     71.64 o 
 -11   5  10     2940.97     2852.53     84.27 o 
 -10   5  10     3953.36     3736.56     87.34 o 
  -9   5  10       68.53       56.20     76.09 o 
  -8   5  10    11058.40    11355.00    123.11 o 
  -7   5  10     5451.43     5795.84    102.86 o 
  -6   5  10     4896.94     4951.69     93.63 o 
  -5   5  10     2084.28     2037.19    101.73 o 
  -4   5  10       99.98       96.54     87.45 o 
  -3   5  10     5429.36     4533.25    107.09 o 
  -2   5  10     1453.93     1412.07     74.47 o 
  -1   5  10     8514.43     8409.06    119.09 o 
   0   5  10    19235.07    19614.26    181.93 o 
   1   5  10      960.37     1179.50     80.34 o 
   2   5  10        5.35       20.06     74.99 o 
   3   5  10       22.21       74.28     65.70 o 
   4   5  10      241.14      328.16     80.12 o 
   5   5  10     4146.18     4042.28     70.76 o 
   6   5  10     7622.73     7092.94    107.97 o 
   7   5  10      143.63      192.75     82.62 o 
   8   5  10      146.45      196.18     72.73 o 
   9   5  10      114.48      114.10     66.11 o 
  10   5  10      236.46      218.28     68.47 o 
  11   5  10      680.03      622.29     74.41 o 
  12   5  10       20.08      -25.85     76.73 o 
  13   5  10      184.17      239.15     70.86 o 
  14   5  10      736.37      948.42     84.18 o 
  15   5  10      645.20      628.32     86.15 o 
  16   5  10      202.47      142.62     83.75 o 
  17   5  10       12.05       50.72     99.02 o 
 -20   6  10      902.29      861.07     97.77 o 
 -19   6  10       28.00       59.83    101.14 o 
 -18   6  10      581.24      587.39     91.28 o 
 -17   6  10       28.36       91.08     93.16 o 
 -16   6  10      317.18      308.18     97.47 o 
 -15   6  10       32.53       90.20     84.94 o 
 -14   6  10     1475.38     1239.96     88.00 o 
 -13   6  10      467.32      501.42     92.97 o 
 -12   6  10        0.02       24.33     72.51 o 
 -11   6  10      278.96      273.94     79.11 o 
 -10   6  10      298.16      287.71     76.18 o 
  -9   6  10     1446.81     1500.71     90.98 o 
  -8   6  10    10406.55    11014.02    109.98 o 
  -7   6  10       89.36      105.51     88.31 o 
  -6   6  10      297.60      279.17     79.22 o 
  -5   6  10      623.05      613.86     88.21 o 
  -4   6  10    18398.92    20307.06    367.54 o 
  -3   6  10     2380.61     1870.77     95.00 o 
  -2   6  10     3085.27     3416.90     96.66 o 
  -1   6  10       42.29       90.90     65.34 o 
   0   6  10     1531.80     1475.68     77.72 o 
   1   6  10       41.73       37.42     71.19 o 
   2   6  10     5691.92     6249.11     89.80 o 
   3   6  10      189.20      273.30     67.58 o 
   4   6  10     1645.86     1482.81     71.16 o 
   5   6  10       44.68      123.68     69.65 o 
   6   6  10        4.22       32.08     66.87 o 
   7   6  10     5062.37     4864.58     78.23 o 
   8   6  10      114.09      196.75     84.87 o 
   9   6  10      540.86      727.99     78.15 o 
  10   6  10      203.73      200.51     77.93 o 
  11   6  10        3.04       49.71     71.21 o 
  12   6  10      546.22      572.82     70.39 o 
  13   6  10      409.40      441.92     76.20 o 
  14   6  10      229.52      182.31     83.59 o 
  15   6  10       68.80      139.31     92.28 o 
  16   6  10      264.72      308.15     90.80 o 
  17   6  10      469.02      456.24     85.95 o 
 -20   7  10       75.44       73.71     96.82 o 
 -19   7  10     1902.26     1838.25     97.82 o 
 -18   7  10        0.58       46.00     91.09 o 
 -17   7  10      396.48      581.58     97.13 o 
 -16   7  10      150.28      125.31     91.65 o 
 -15   7  10        0.39       58.73     93.19 o 
 -14   7  10     2483.50     2327.54     98.89 o 
 -13   7  10     1476.08     1773.27     99.10 o 
 -12   7  10      749.69      782.38     91.78 o 
 -11   7  10      434.87      414.78     83.36 o 
 -10   7  10     2773.10     2676.85     90.32 o 
  -9   7  10      548.43      739.41     87.21 o 
  -8   7  10    13538.32    13345.96    231.25 o 
  -7   7  10     1952.24     1762.69     92.34 o 
  -6   7  10     6586.18     6293.37     99.03 o 
  -5   7  10       30.28       86.88     77.02 o 
  -4   7  10    10886.62     9962.22    215.00 o 
  -3   7  10     2530.38     2069.36     75.96 o 
  -2   7  10      445.77      329.09     83.52 o 
  -1   7  10     1359.43     1408.05     93.87 o 
   0   7  10      139.62      194.27     72.87 o 
   1   7  10     1148.23     1034.93     74.61 o 
   2   7  10     2908.77     2898.06     86.15 o 
   3   7  10     6111.37     5436.89     91.05 o 
   4   7  10     1058.56     1235.64     70.63 o 
   5   7  10    11512.67    10790.74     90.22 o 
   6   7  10       30.85       47.63     83.66 o 
   7   7  10     7180.22     7108.22    106.01 o 
   8   7  10     1469.15     1317.18     79.34 o 
   9   7  10        3.42        5.99     83.20 o 
  10   7  10      508.19      707.64     72.50 o 
  11   7  10        6.81       49.27     76.59 o 
  12   7  10     1628.66     1549.08     74.50 o 
  13   7  10       24.28        9.30     76.88 o 
  14   7  10      494.21      626.18     91.44 o 
  15   7  10        4.04      -20.95    101.94 o 
  16   7  10     1788.56     1820.94    108.53 o 
 -19   8  10      233.95      266.28     97.02 o 
 -18   8  10     1083.26     1046.28     94.45 o 
 -17   8  10       38.73       50.77     91.80 o 
 -16   8  10     1488.77     1328.86     93.71 o 
 -15   8  10      217.70      210.53     79.25 o 
 -14   8  10     1927.83     1966.19    103.38 o 
 -13   8  10      614.79      643.15     93.07 o 
 -12   8  10      420.09      274.51     98.93 o 
 -11   8  10     5903.69     5589.72    103.43 o 
 -10   8  10     1337.22     1316.30     95.60 o 
  -9   8  10    11403.28    11669.17    139.20 o 
  -8   8  10     3532.29     3662.54     93.62 o 
  -7   8  10    15666.57    14864.92    147.20 o 
  -6   8  10     1462.22     1349.73     89.38 o 
  -5   8  10     4408.79     4090.82     91.18 o 
  -4   8  10       14.72       80.59     79.87 o 
  -3   8  10      156.46      132.11     97.97 o 
  -2   8  10     7187.34     7595.21    118.32 o 
  -1   8  10       74.25      118.09     72.90 o 
   0   8  10     1509.91     1404.60     75.03 o 
   1   8  10     3113.15     3173.59     75.62 o 
   2   8  10      152.98      159.57     78.92 o 
   3   8  10     7473.15     7983.24     93.31 o 
   4   8  10     5814.65     6132.91    134.26 o 
   5   8  10      376.14      324.09     71.03 o 
   6   8  10    11264.71    10539.52    141.88 o 
   7   8  10     2493.71     2551.10     79.49 o 
   8   8  10    14521.47    14020.34    336.81 o 
   9   8  10        1.59        1.84     69.91 o 
  10   8  10      437.85      420.54     73.36 o 
  11   8  10      937.96      836.29     83.66 o 
  12   8  10       64.95       99.46     80.97 o 
  13   8  10      149.69      247.26     88.78 o 
  14   8  10        3.06       -1.28     87.57 o 
  15   8  10     1662.76     1681.76     89.85 o 
  16   8  10      701.39      720.95     91.36 o 
 -19   9  10       63.06       76.96    103.06 o 
 -18   9  10     1392.41     1534.49    104.44 o 
 -17   9  10      909.05      899.96     96.00 o 
 -16   9  10      444.42      483.36     95.57 o 
 -15   9  10     1080.14     1330.20    110.43 o 
 -14   9  10       54.96      150.41     87.81 o 
 -13   9  10     4200.40     4443.34    118.40 o 
 -12   9  10       30.85       70.08     87.66 o 
 -11   9  10      685.53      629.81     83.30 o 
 -10   9  10     2535.98     2415.10    113.21 o 
  -9   9  10     3935.38     3807.60     89.94 o 
  -8   9  10     8762.29     8026.09    108.20 o 
  -7   9  10    10880.32    10982.04    181.24 o 
  -6   9  10     7965.43     7498.35    114.65 o 
  -5   9  10     2771.25     2848.08     81.92 o 
  -4   9  10     7982.48     8017.29    192.57 o 
  -3   9  10       36.53       16.08     89.75 o 
  -2   9  10     6196.19     6762.94     95.51 o 
  -1   9  10     1699.81     1974.63     86.74 o 
   0   9  10     2113.29     2035.65     94.39 o 
   1   9  10     2650.07     2285.91     95.42 o 
   2   9  10     4451.04     3926.84     81.30 o 
   3   9  10       67.67       68.88     66.28 o 
   4   9  10      134.37      124.12     79.54 o 
   5   9  10     3664.53     3502.78     88.05 o 
   6   9  10     1266.68     1289.56     91.35 o 
   7   9  10     5864.85     5834.35    129.49 o 
   8   9  10      147.41      236.66     71.41 o 
   9   9  10     8019.61     8105.27    109.55 o 
  10   9  10      304.70      266.76     83.12 o 
  11   9  10     1108.33     1167.61     83.79 o 
  12   9  10       26.24      -57.42     83.58 o 
  13   9  10       80.71      106.21     82.27 o 
  14   9  10      522.50      439.73     90.16 o 
  15   9  10       48.14      131.79     99.65 o 
 -18  10  10      658.08      661.65    114.18 o 
 -17  10  10     2343.02     2363.11     92.41 o 
 -16  10  10      155.92      192.05     94.54 o 
 -15  10  10      962.79     1063.48    100.37 o 
 -14  10  10      943.52      858.29    116.96 o 
 -13  10  10        4.16      -29.16     82.10 o 
 -12  10  10     1503.30     1608.58    114.11 o 
 -11  10  10       75.43      128.34     95.51 o 
 -10  10  10      252.04      326.75    115.82 o 
  -9  10  10      107.81      168.05     83.94 o 
  -8  10  10      508.08      578.32     83.32 o 
  -7  10  10      302.84      485.40     88.12 o 
  -6  10  10      470.15      422.38     91.24 o 
  -5  10  10     3202.33     3509.80     99.26 o 
  -4  10  10      342.14      428.44     92.85 o 
  -3  10  10     5364.22     4964.47    114.36 o 
  -2  10  10       21.96       57.80     80.15 o 
  -1  10  10      327.28      319.24     84.91 o 
   0  10  10       63.37       76.94     81.81 o 
   1  10  10       43.65      107.81     81.41 o 
   2  10  10        6.86       32.29     86.85 o 
   3  10  10      115.61      153.60     82.64 o 
   4  10  10     5288.30     4996.86     96.59 o 
   5  10  10     4709.73     4540.49    101.87 o 
   6  10  10     5301.53     5152.53     88.43 o 
   7  10  10      232.12      214.32     75.58 o 
   8  10  10     1634.41     1599.88     81.66 o 
   9  10  10        1.57        3.30     85.08 o 
  10  10  10      559.16      488.35     78.30 o 
  11  10  10       56.23       70.48     89.47 o 
  12  10  10      153.08      227.44     81.53 o 
  13  10  10        0.33       18.45     89.09 o 
  14  10  10      243.28      204.52     93.27 o 
  15  10  10      244.73      270.64    103.58 o 
 -17  11  10      269.18      324.53    103.49 o 
 -16  11  10      146.87      246.61    102.21 o 
 -15  11  10     1377.77     1380.15    100.43 o 
 -14  11  10       13.31       75.71    107.05 o 
 -13  11  10      753.23      678.91    105.70 o 
 -12  11  10       28.19       27.17    112.62 o 
 -11  11  10      690.40      631.47     82.49 o 
 -10  11  10     1193.41     1197.65    111.95 o 
  -9  11  10       58.11      163.35    105.17 o 
  -8  11  10     2904.57     2696.00     88.36 o 
  -7  11  10     1460.67     1548.45     99.59 o 
  -6  11  10      950.45      856.62    104.88 o 
  -5  11  10     1514.88     1548.50     93.33 o 
  -4  11  10     6362.50     6224.39    100.50 o 
  -3  11  10     2140.64     1799.08     83.74 o 
  -2  11  10      928.99      932.01     84.44 o 
  -1  11  10      877.31      762.64     96.94 o 
   0  11  10      105.57      103.52     74.98 o 
   1  11  10     6569.88     6730.85    108.10 o 
   2  11  10      750.73      728.21     81.90 o 
   3  11  10     6179.19     6111.96    116.96 o 
   4  11  10        1.64       26.18     84.43 o 
   5  11  10     9595.91     9146.94    179.84 o 
   6  11  10     1071.75      980.04     83.74 o 
   7  11  10     3070.41     2749.24     80.77 o 
   8  11  10      264.27      179.84     84.55 o 
   9  11  10       14.75       49.83     76.98 o 
  10  11  10      154.11      223.75     80.66 o 
  11  11  10      112.44      133.08     86.59 o 
  12  11  10      478.57      467.69     85.13 o 
  13  11  10        0.18       53.59     92.65 o 
  14  11  10        7.56        3.99     90.95 o 
 -16  12  10     1052.24      887.48    104.77 o 
 -15  12  10       21.31       60.11    106.17 o 
 -14  12  10     2506.12     2549.59     94.72 o 
 -13  12  10        0.93      101.01    110.91 o 
 -12  12  10     2282.39     2380.38    104.74 o 
 -11  12  10     1488.70     1856.29     88.59 o 
 -10  12  10      225.06      301.51     97.48 o 
  -9  12  10     1097.74     1154.34     88.52 o 
  -8  12  10      192.20      316.39     98.15 o 
  -7  12  10     5829.03     5453.81    106.60 o 
  -6  12  10     1221.86     1133.59     92.19 o 
  -5  12  10      208.44      170.64     78.77 o 
  -4  12  10     2708.56     2935.20     93.29 o 
  -3  12  10      335.91      384.83     87.08 o 
  -2  12  10      251.03      183.98     90.95 o 
  -1  12  10        1.85        5.59     78.08 o 
   0  12  10      974.89      864.87     86.13 o 
   1  12  10     2062.97     2020.92     77.94 o 
   2  12  10     1472.15     1502.86     96.48 o 
   3  12  10       85.23      148.36     82.94 o 
   4  12  10     1692.00     1652.71     86.87 o 
   5  12  10      212.79      207.96     78.09 o 
   6  12  10     1664.30     1653.84     83.53 o 
   7  12  10      352.94      353.94     74.07 o 
   8  12  10     2261.91     2208.42     92.06 o 
   9  12  10       67.38      123.85     85.04 o 
  10  12  10       53.84       25.95     82.95 o 
  11  12  10      114.87      117.04     96.18 o 
  12  12  10      199.55      193.27     93.36 o 
  13  12  10       18.65        1.73     91.44 o 
 -15  13  10      465.57      345.41     97.52 o 
 -14  13  10        1.67       21.42    103.56 o 
 -13  13  10       75.41       95.36     90.82 o 
 -12  13  10      585.48      605.61     92.90 o 
 -11  13  10      442.35      434.79    105.33 o 
 -10  13  10      198.27      210.02     91.72 o 
  -9  13  10     1119.96     1252.56    102.80 o 
  -8  13  10      268.85      247.63     87.72 o 
  -7  13  10      458.50      438.14     78.84 o 
  -6  13  10       23.94      -42.47     91.09 o 
  -5  13  10       96.52       79.13     79.03 o 
  -4  13  10       37.17       69.86     95.19 o 
  -3  13  10      655.18      628.33     90.84 o 
  -2  13  10     1393.58     1346.62     84.46 o 
  -1  13  10     3566.79     3428.56     81.71 o 
   0  13  10      727.29      572.95     85.94 o 
   1  13  10      176.79      173.68     79.84 o 
   2  13  10      219.17      171.92     77.51 o 
   3  13  10       12.58       56.00     80.53 o 
   4  13  10      554.56      685.75     79.18 o 
   5  13  10       10.27       -0.23     81.41 o 
   6  13  10      330.67      364.35     89.20 o 
   7  13  10       42.01       71.54     86.13 o 
   8  13  10      115.62      227.66     93.00 o 
   9  13  10      267.27      289.40     94.58 o 
  10  13  10      756.54      731.57     98.04 o 
  11  13  10      298.40      346.68     89.38 o 
  12  13  10      131.10      141.60     97.72 o 
 -14  14  10      101.35      163.24    102.09 o 
 -13  14  10      108.33      175.51    109.26 o 
 -12  14  10     1678.85     1859.46     97.59 o 
 -11  14  10       44.88       69.31    109.63 o 
 -10  14  10     1299.14     1110.49    102.84 o 
  -9  14  10      131.75      167.65     91.49 o 
  -8  14  10      118.80      119.26     86.61 o 
  -7  14  10     1038.10     1009.16     84.79 o 
  -6  14  10     1832.39     1834.92     96.71 o 
  -5  14  10     1858.72     1814.23     96.20 o 
  -4  14  10     3423.72     3290.32     90.97 o 
  -3  14  10       24.39       36.55     84.05 o 
  -2  14  10     2721.26     2725.46     90.97 o 
  -1  14  10       38.06       41.43     75.97 o 
   0  14  10      245.99      240.34     85.44 o 
   1  14  10        6.98       33.32     83.64 o 
   2  14  10     3668.46     3024.02     85.24 o 
   3  14  10     2697.75     2634.60     90.82 o 
   4  14  10     3538.29     3376.07     93.91 o 
   5  14  10      164.77      138.61     81.12 o 
   6  14  10      965.37     1054.35     95.89 o 
   7  14  10        6.34       71.69     83.43 o 
   8  14  10       25.07      -10.18     95.42 o 
   9  14  10      562.73      613.81    105.87 o 
  10  14  10      652.38      740.35     96.66 o 
 -12  15  10      179.41      243.63    104.35 o 
 -11  15  10      254.91      337.03    105.41 o 
 -10  15  10       53.24      100.56     94.82 o 
  -9  15  10        0.02        7.65    100.11 o 
  -8  15  10      140.11      276.28    102.43 o 
  -7  15  10       87.14       90.88     93.10 o 
  -6  15  10      318.38      257.86     93.64 o 
  -5  15  10      255.93      238.21    100.65 o 
  -4  15  10        7.07      -18.31     89.28 o 
  -3  15  10      211.91      248.23    101.77 o 
  -2  15  10       71.14       94.40     88.51 o 
  -1  15  10       71.96       93.16     83.17 o 
   0  15  10      968.57      849.78     88.56 o 
   1  15  10     1990.88     1853.73     85.93 o 
   2  15  10        1.64      -13.86     82.58 o 
   3  15  10     2563.38     2504.74     97.51 o 
   4  15  10      675.97      731.18     94.76 o 
   5  15  10      197.77      211.14     94.94 o 
   6  15  10       36.05       40.09     90.07 o 
   7  15  10      134.21      188.52     87.07 o 
   8  15  10       26.75       45.64     94.93 o 
   9  15  10      104.01       53.77    103.19 o 
 -10  16  10      251.61      206.54    112.55 o 
  -9  16  10      315.20      339.46    107.50 o 
  -8  16  10        0.53      -66.01     99.25 o 
  -7  16  10      137.74      252.10     96.37 o 
  -6  16  10      709.96      597.18     98.68 o 
  -5  16  10       16.40       18.95     91.57 o 
  -4  16  10     1273.60     1168.58     92.02 o 
  -3  16  10      500.42      488.74     93.02 o 
  -2  16  10      102.40       67.73     91.96 o 
  -1  16  10      375.35      492.62     87.40 o 
   0  16  10       24.70      -16.03     92.44 o 
   1  16  10      215.63      313.34     89.78 o 
   2  16  10      116.37      241.93    103.95 o 
   3  16  10        3.95        6.46     83.70 o 
   4  16  10      228.22      307.27     98.25 o 
   5  16  10      152.28      153.06     90.82 o 
   6  16  10      124.35      113.86    101.60 o 
   7  16  10      270.75      223.81     97.75 o 
  -7  17  10     1505.58     1468.75    102.41 o 
  -6  17  10     1230.92     1278.44     97.27 o 
  -5  17  10      570.58      606.59     95.55 o 
  -4  17  10      589.73      538.34    106.93 o 
  -3  17  10       65.95       95.52     92.82 o 
  -2  17  10       68.48       -5.18    102.83 o 
  -1  17  10      521.40      457.51     89.47 o 
   0  17  10      228.98      184.02    105.17 o 
   1  17  10      153.96      213.14     95.40 o 
   2  17  10      340.98      333.36     95.99 o 
   3  17  10       20.81       34.53     99.05 o 
   4  17  10      417.30      428.74     98.08 o 
 -22   1  11      715.78      690.15    100.06 o 
 -21   1  11      203.81      184.25    100.41 o 
 -20   1  11       45.46      110.94     95.52 o 
 -19   1  11      358.70      342.36     94.66 o 
 -18   1  11      367.32      454.89     92.71 o 
 -17   1  11     1554.03     1486.83     98.17 o 
 -16   1  11     1287.53     1423.74     99.57 o 
 -15   1  11     2569.89     2833.05     97.00 o 
 -14   1  11      432.05      292.40     77.50 o 
 -13   1  11     1581.31     1615.72     88.68 o 
 -12   1  11       20.17       16.77     73.18 o 
 -11   1  11      283.79      228.09     84.30 o 
 -10   1  11    10834.12     9877.72    112.47 o 
  -9   1  11      972.93      986.80     82.59 o 
  -8   1  11     7585.29     6915.25    113.80 o 
  -7   1  11     4089.89     4370.66    106.92 o 
  -6   1  11      170.14      139.49     85.90 o 
  -5   1  11      497.36      469.81     88.87 o 
  -4   1  11      340.83      276.90     79.48 o 
  -3   1  11     1522.33     1255.46     80.76 o 
  -2   1  11      644.37      408.22    122.15 o 
  -1   1  11      849.89      518.16     88.76 o 
   0   1  11    43551.46    41904.68    345.09 o 
   1   1  11      503.11      761.55     79.90 o 
   2   1  11     4680.55     5174.02     91.65 o 
   3   1  11     4290.42     4078.91     94.99 o 
   4   1  11    44746.88    46099.30    674.32 o 
   5   1  11    15445.94    14602.08    127.56 o 
   6   1  11    12673.34    12263.28     93.50 o 
   7   1  11     3479.54     3241.02     75.96 o 
   8   1  11     4080.39     4038.28     78.71 o 
   9   1  11       32.78       22.91     68.69 o 
  10   1  11     1387.66     1335.53     66.59 o 
  11   1  11      436.98      428.32     69.61 o 
  12   1  11     2462.31     2487.75     73.04 o 
  13   1  11     2158.30     2075.52     76.68 o 
  14   1  11     1746.10     1742.21     87.16 o 
  15   1  11      588.33      697.72     79.88 o 
  16   1  11     1165.68     1151.30     80.76 o 
  17   1  11      330.86      370.04    103.39 o 
  18   1  11      516.55      589.93    109.25 o 
 -21   2  11      502.34      384.52    101.21 o 
 -20   2  11       85.60      107.56     93.18 o 
 -19   2  11       34.16      114.92     91.68 o 
 -18   2  11      652.50      738.09     98.88 o 
 -17   2  11      335.35      231.78     86.41 o 
 -16   2  11     2202.64     2088.72     89.69 o 
 -15   2  11     1351.68     1412.36    100.27 o 
 -14   2  11     1954.14     1792.18     91.45 o 
 -13   2  11       52.37       46.82     81.25 o 
 -12   2  11       56.96       39.13     78.36 o 
 -11   2  11     2433.15     2308.49     87.28 o 
 -10   2  11      484.73      729.21     77.33 o 
  -9   2  11     4010.81     3676.26     93.58 o 
  -8   2  11      746.47      698.26     88.35 o 
  -7   2  11     7998.06     6686.77    117.58 o 
  -6   2  11     4588.36     4729.62    109.01 o 
  -5   2  11    24331.70    24158.20    280.40 o 
  -4   2  11      260.94      116.27     86.69 o 
  -3   2  11     2027.98     2857.79    100.52 o 
  -2   2  11       22.79      227.71    106.09 o 
  -1   2  11      435.23      446.05    121.21 o 
   0   2  11    10880.87    11074.56    254.41 o 
   1   2  11     3316.04     3327.62     90.17 o 
   2   2  11      214.78      265.67     60.69 o 
   3   2  11      281.09      399.13     74.48 o 
   4   2  11     3248.71     2722.84     74.44 o 
   5   2  11       27.40       95.16     61.02 o 
   6   2  11     3710.48     3798.55     83.58 o 
   7   2  11     1901.06     1941.13     74.47 o 
   8   2  11      338.61      313.77     71.79 o 
   9   2  11       74.82       44.54     76.83 o 
  10   2  11      350.43      327.65     87.65 o 
  11   2  11      143.07      181.71     73.05 o 
  12   2  11      427.51      310.20     75.64 o 
  13   2  11      617.65      629.74     74.48 o 
  14   2  11       50.09       85.03     90.51 o 
  15   2  11     1809.52     1705.35     72.76 o 
  16   2  11      405.71      330.39     79.32 o 
  17   2  11      744.89      947.34     84.21 o 
  18   2  11      859.28      876.27     93.18 o 
 -21   3  11       78.57      102.64    103.89 o 
 -20   3  11      831.76      781.76    100.43 o 
 -19   3  11      377.18      351.69     93.40 o 
 -18   3  11     1122.08     1005.10    105.29 o 
 -17   3  11     3021.96     2902.63    111.24 o 
 -16   3  11     1458.24     1582.93    112.22 o 
 -15   3  11     3020.23     3180.05    105.29 o 
 -14   3  11       15.68       46.07     91.04 o 
 -13   3  11     4777.56     4573.36    116.30 o 
 -12   3  11      865.37      927.37     94.02 o 
 -11   3  11     2100.17     2141.54     88.71 o 
 -10   3  11     3065.85     2778.79     96.57 o 
  -9   3  11     3045.91     2969.03     87.64 o 
  -8   3  11      216.42      177.38     77.35 o 
  -7   3  11     6285.75     6407.41    113.71 o 
  -6   3  11     1707.62     1866.42     90.57 o 
  -5   3  11     6149.72     6266.63    117.54 o 
  -4   3  11    19225.96    17272.38    361.06 o 
  -3   3  11    11902.12    11771.78    130.67 o 
  -2   3  11     4004.18     3537.01    126.07 o 
  -1   3  11     1104.24     1409.16    108.32 o 
   0   3  11    14497.04    13527.73    206.61 o 
   1   3  11      574.54      400.41     70.54 o 
   2   3  11     9993.42     9849.96    126.35 o 
   3   3  11     4278.60     4232.37     92.21 o 
   4   3  11     1330.47     1365.53     82.57 o 
   5   3  11      391.77      445.06     74.11 o 
   6   3  11       99.32       74.76     65.16 o 
   7   3  11     1313.96     1312.15     77.61 o 
   8   3  11     1802.78     1927.42     77.19 o 
   9   3  11     1989.86     1947.08     73.37 o 
  10   3  11      507.12      506.73     76.43 o 
  11   3  11      747.66      762.60     68.40 o 
  12   3  11      333.96      307.05     72.00 o 
  13   3  11     3017.22     2879.52     78.51 o 
  14   3  11      122.87      172.80     73.94 o 
  15   3  11     1036.78     1140.21     85.57 o 
  16   3  11       19.51       29.04     87.16 o 
  17   3  11      666.71      689.62     88.87 o 
 -21   4  11      127.93      103.55    102.02 o 
 -20   4  11      271.60      368.89    101.11 o 
 -19   4  11     1147.99     1195.51     99.44 o 
 -18   4  11     1785.80     1774.69    100.51 o 
 -17   4  11     4525.08     4286.11     93.52 o 
 -16   4  11     2506.86     2487.29     94.05 o 
 -15   4  11     2954.39     2683.39     84.73 o 
 -14   4  11    10615.37    10038.83    118.51 o 
 -13   4  11      436.02      546.03     85.30 o 
 -12   4  11     8170.30     7337.37    113.73 o 
 -11   4  11      659.94      864.81     91.42 o 
 -10   4  11      893.73      766.14     77.99 o 
  -9   4  11    22153.62    22552.83    367.60 o 
  -8   4  11      995.58     1202.23     96.40 o 
  -7   4  11     3789.24     3865.61     99.63 o 
  -6   4  11     1547.30     1261.53     92.13 o 
  -5   4  11     3177.56     2509.35    111.75 o 
  -4   4  11     3548.16     3003.95    103.94 o 
  -3   4  11     9920.48     9159.39    167.62 o 
  -2   4  11     2142.05     2046.57     89.80 o 
  -1   4  11    49629.05    48634.24    551.45 o 
   0   4  11     6167.08     6221.23    116.92 o 
   1   4  11    15195.22    13568.21    118.66 o 
   2   4  11      494.54      423.73     77.20 o 
   3   4  11     3222.84     2701.52     70.90 o 
   4   4  11      824.17      786.53     58.33 o 
   5   4  11     2520.26     2414.87     80.52 o 
   6   4  11      351.88      394.78     63.90 o 
   7   4  11     9744.00     9365.65    119.77 o 
   8   4  11     1246.39     1407.46     62.89 o 
   9   4  11     6799.31     6378.04     81.45 o 
  10   4  11      370.03      420.82     66.31 o 
  11   4  11      329.00      369.84     78.62 o 
  12   4  11      340.72      320.56     76.40 o 
  13   4  11        0.44      -41.24     74.14 o 
  14   4  11     2343.50     2221.76     78.57 o 
  15   4  11       45.82      154.31     84.91 o 
  16   4  11     1043.07      996.46     90.59 o 
  17   4  11      446.64      395.47     99.58 o 
 -21   5  11     1555.41     1352.78    107.47 o 
 -20   5  11       61.72       82.81    104.05 o 
 -19   5  11     1654.36     1694.88    100.33 o 
 -18   5  11      683.24      783.40     95.84 o 
 -17   5  11     1003.70     1114.79     93.32 o 
 -16   5  11      362.27      423.52     96.32 o 
 -15   5  11      416.66      436.29     93.62 o 
 -14   5  11       36.68       87.28     88.89 o 
 -13   5  11      578.45      653.91     81.04 o 
 -12   5  11      254.37      352.74     78.72 o 
 -11   5  11        7.06        8.18     80.25 o 
 -10   5  11      452.63      293.43     83.54 o 
  -9   5  11     2443.11     2303.43     91.74 o 
  -8   5  11      248.04      439.43     88.19 o 
  -7   5  11     4154.13     4221.62    102.16 o 
  -6   5  11    17520.24    17231.31    448.72 o 
  -5   5  11     1274.70     1597.05     89.60 o 
  -4   5  11     1732.72     1242.23     93.23 o 
  -3   5  11      206.79      166.74     85.94 o 
  -2   5  11    13805.68    13965.86    243.15 o 
  -1   5  11        3.71      116.72     72.24 o 
   0   5  11     3129.85     2751.05     91.88 o 
   1   5  11     1375.05     1213.67     73.85 o 
   2   5  11     8512.67     9609.22    152.56 o 
   3   5  11     5041.93     5048.77     85.82 o 
   4   5  11     2710.74     2845.22     73.95 o 
   5   5  11     3178.68     3043.84     75.44 o 
   6   5  11       59.99      115.68     66.81 o 
   7   5  11      208.47      244.93     83.44 o 
   8   5  11      616.79      706.57     80.16 o 
   9   5  11       25.12       59.90     72.12 o 
  10   5  11       69.07       70.39     76.92 o 
  11   5  11      156.86      160.28     67.60 o 
  12   5  11       32.41       34.85     73.39 o 
  13   5  11      291.63      375.31     79.47 o 
  14   5  11      293.19      253.63     79.52 o 
  15   5  11     1611.47     1657.66     84.96 o 
  16   5  11     1440.25     1666.82     97.75 o 
  17   5  11      751.65      771.90     91.58 o 
 -20   6  11      310.09      335.64    100.02 o 
 -19   6  11       11.24       29.91     91.47 o 
 -18   6  11     1300.19     1204.77     98.28 o 
 -17   6  11      393.67      356.36     94.73 o 
 -16   6  11     1453.89     1490.79     88.28 o 
 -15   6  11      344.69      442.97     94.23 o 
 -14   6  11      184.98      110.80     86.27 o 
 -13   6  11     8878.75     8770.69    126.18 o 
 -12   6  11       14.03       67.70     84.21 o 
 -11   6  11      107.35       76.80     90.61 o 
 -10   6  11     2455.91     2323.37     97.38 o 
  -9   6  11    19323.77    18435.63    192.04 o 
  -8   6  11      976.21     1104.48     83.34 o 
  -7   6  11    16096.13    14669.10    126.22 o 
  -6   6  11     1628.78     1610.42     88.98 o 
  -5   6  11     6973.99     7206.47    140.48 o 
  -4   6  11       23.33       39.18     95.84 o 
  -3   6  11    16020.79    15394.02    142.67 o 
  -2   6  11      185.87      275.64     96.56 o 
  -1   6  11      599.79      826.74     85.45 o 
   0   6  11     2565.89     2872.98     83.45 o 
   1   6  11      457.88      400.68     68.92 o 
   2   6  11      132.32      128.58     66.15 o 
   3   6  11       29.38       25.63     70.63 o 
   4   6  11     7988.67     7730.88     96.07 o 
   5   6  11      561.15      650.94     72.26 o 
   6   6  11     3237.74     3348.43     87.47 o 
   7   6  11     1292.29     1321.05     69.33 o 
   8   6  11        4.80        0.27     79.62 o 
   9   6  11     3957.82     3784.93     75.32 o 
  10   6  11      414.43      382.80     73.30 o 
  11   6  11      519.08      482.48     72.78 o 
  12   6  11      512.96      466.58     89.46 o 
  13   6  11      920.27      909.06     78.47 o 
  14   6  11       39.46      122.05     89.58 o 
  15   6  11     2043.78     1955.91     87.32 o 
  16   6  11       22.97       80.18     91.63 o 
  17   6  11      648.92      579.42     98.49 o 
 -20   7  11      610.30      573.22    109.13 o 
 -19   7  11       64.63      150.57     95.14 o 
 -18   7  11       24.60       16.98     89.41 o 
 -17   7  11     3006.11     3161.20    103.81 o 
 -16   7  11      698.88      702.81     92.49 o 
 -15   7  11     4798.67     4833.05    103.13 o 
 -14   7  11      143.39      104.80     82.29 o 
 -13   7  11     2433.01     2549.91    105.04 o 
 -12   7  11     1065.10      953.59     86.51 o 
 -11   7  11      446.37      421.18     87.70 o 
 -10   7  11       74.46       83.46     70.54 o 
  -9   7  11     4810.78     4292.19    122.30 o 
  -8   7  11     7886.21     8116.32    105.84 o 
  -7   7  11     9583.26     9732.58    161.47 o 
  -6   7  11      215.15      199.85     90.93 o 
  -5   7  11      542.58      457.33     89.34 o 
  -4   7  11       27.43       20.87     87.67 o 
  -3   7  11      380.58      223.58     93.47 o 
  -2   7  11     1260.84     1310.25     82.58 o 
  -1   7  11      441.64      489.93     82.53 o 
   0   7  11      502.27      555.10     65.79 o 
   1   7  11     1063.61     1033.95     78.07 o 
   2   7  11      301.43      390.67     87.85 o 
   3   7  11     1904.75     1962.47     79.96 o 
   4   7  11     5666.94     4971.85     83.51 o 
   5   7  11     4367.05     3827.35    122.96 o 
   6   7  11      623.56      568.63     75.35 o 
   7   7  11     1525.70     1284.98     68.49 o 
   8   7  11     2533.66     2461.99     82.97 o 
   9   7  11     2172.30     2210.65     80.21 o 
  10   7  11      521.38      635.29     71.14 o 
  11   7  11        0.89       -4.08     77.87 o 
  12   7  11       52.29      149.04     73.00 o 
  13   7  11       21.03       17.12     83.77 o 
  14   7  11     1516.70     1583.52     95.68 o 
  15   7  11       86.76      116.30     84.86 o 
  16   7  11      323.90      292.39     95.80 o 
 -19   8  11      705.20      685.22    104.38 o 
 -18   8  11       53.06      119.07     95.42 o 
 -17   8  11      153.93      200.73     92.06 o 
 -16   8  11     1314.78     1330.38     94.52 o 
 -15   8  11        8.94        2.09     92.77 o 
 -14   8  11     3635.16     3367.09     99.29 o 
 -13   8  11     1215.60     1103.77    106.19 o 
 -12   8  11      353.66      444.78    118.58 o 
 -11   8  11     1256.17      996.13     91.55 o 
 -10   8  11      381.52      522.05     98.29 o 
  -9   8  11     6498.66     6252.83    119.73 o 
  -8   8  11    14688.82    14208.39    138.83 o 
  -7   8  11     5861.91     6035.07    108.10 o 
  -6   8  11      308.53      282.38     92.43 o 
  -5   8  11      352.01      179.21     80.57 o 
  -4   8  11     2671.04     2568.05     89.33 o 
  -3   8  11      846.76      737.67    101.68 o 
  -2   8  11      102.55      148.86     92.74 o 
  -1   8  11     2510.19     2461.74     93.29 o 
   0   8  11     2656.25     2483.83     81.60 o 
   1   8  11    11944.11    11310.15    107.58 o 
   2   8  11       28.84       54.77     81.80 o 
   3   8  11      443.61      439.30     72.50 o 
   4   8  11      468.35      553.45     80.89 o 
   5   8  11      110.25      163.55     63.83 o 
   6   8  11      356.87      296.93     76.79 o 
   7   8  11      377.34      344.60     74.44 o 
   8   8  11     1247.63     1161.21     78.78 o 
   9   8  11     2009.26     1858.87     72.96 o 
  10   8  11      571.32      567.39     71.67 o 
  11   8  11      277.68      248.09     75.81 o 
  12   8  11        5.48       62.74     77.91 o 
  13   8  11       93.22      112.66     85.27 o 
  14   8  11     1962.44     1978.46     85.39 o 
  15   8  11       38.39       37.10     83.67 o 
  16   8  11      870.58      883.79     98.57 o 
 -19   9  11        8.02       40.71     94.54 o 
 -18   9  11      427.95      449.00    102.38 o 
 -17   9  11        9.03       40.02     93.53 o 
 -16   9  11      353.96      427.48     89.09 o 
 -15   9  11      135.06      182.48    104.44 o 
 -14   9  11      314.11      309.03     89.22 o 
 -13   9  11     2948.69     2655.52    106.49 o 
 -12   9  11        2.38       37.34     80.06 o 
 -11   9  11       68.07       97.47     77.80 o 
 -10   9  11      296.33      359.76    106.33 o 
  -9   9  11     5147.98     5058.29    111.28 o 
  -8   9  11     9976.13     9703.78    119.93 o 
  -7   9  11        6.05       23.29     81.18 o 
  -6   9  11       29.11       32.73     88.75 o 
  -5   9  11      488.49      516.77     84.49 o 
  -4   9  11        7.18      122.86    121.70 o 
  -3   9  11        8.23      -16.81    101.49 o 
  -2   9  11     4338.08     4675.04     90.06 o 
  -1   9  11       20.71       62.08     89.02 o 
   0   9  11     1568.41     1742.73     92.99 o 
   1   9  11      733.27     1192.98     78.89 o 
   2   9  11      311.03      372.19     79.88 o 
   3   9  11      267.34      302.79     67.43 o 
   4   9  11        0.59        1.98     81.75 o 
   5   9  11     6062.49     6116.56     92.98 o 
   6   9  11       60.06       37.83     73.51 o 
   7   9  11      549.64      626.07    102.16 o 
   8   9  11      287.28      335.84     74.04 o 
   9   9  11      752.83      760.16     76.75 o 
  10   9  11      117.41      119.49     78.96 o 
  11   9  11        6.44       11.34     77.70 o 
  12   9  11      118.15      159.39     89.80 o 
  13   9  11     1942.75     1995.98     84.77 o 
  14   9  11      256.24      272.99     92.35 o 
  15   9  11      509.21      441.22     90.62 o 
 -18  10  11        4.84      -15.98    101.13 o 
 -17  10  11      112.91      168.54    105.75 o 
 -16  10  11      620.26      614.95     89.73 o 
 -15  10  11      119.79       87.33     84.39 o 
 -14  10  11      584.94      714.13     86.88 o 
 -13  10  11     1431.57     1363.00     98.24 o 
 -12  10  11      257.52      293.70     89.74 o 
 -11  10  11      184.62      159.29     91.75 o 
 -10  10  11       42.30       51.84     95.33 o 
  -9  10  11        3.64       37.44     97.08 o 
  -8  10  11     6719.93     6348.44    107.64 o 
  -7  10  11     1670.48     1726.59     89.37 o 
  -6  10  11     2456.69     2191.93    116.26 o 
  -5  10  11    10001.99     9998.43    156.59 o 
  -4  10  11       37.97       84.91    119.49 o 
  -3  10  11      162.80      126.86     81.84 o 
  -2  10  11     1114.69     1325.01     81.67 o 
  -1  10  11       91.86      166.19     73.57 o 
   0  10  11     3471.39     3262.61    100.47 o 
   1  10  11      672.09      623.21     84.34 o 
   2  10  11     1922.62     1755.30     94.75 o 
   3  10  11      580.71      538.83     83.92 o 
   4  10  11      412.52      422.23     81.35 o 
   5  10  11        6.60       -6.86     84.58 o 
   6  10  11     1372.21     1359.60     90.84 o 
   7  10  11        0.51       79.53     93.93 o 
   8  10  11     2853.79     2885.69     85.24 o 
   9  10  11      329.36      333.61     80.85 o 
  10  10  11     1849.58     1661.16     82.48 o 
  11  10  11       39.12      103.27     84.85 o 
  12  10  11        3.22       22.41     83.31 o 
  13  10  11      724.84      661.01     91.02 o 
  14  10  11      266.13      259.32     81.21 o 
 -17  11  11     1399.92     1432.02    111.19 o 
 -16  11  11       88.67       98.58     96.64 o 
 -15  11  11     2762.76     3000.10    103.86 o 
 -14  11  11      227.08      272.58    105.61 o 
 -13  11  11     3793.81     3786.68    121.43 o 
 -12  11  11     3638.67     3100.81    107.12 o 
 -11  11  11        5.99       45.85    110.10 o 
 -10  11  11       61.69      132.45     89.00 o 
  -9  11  11       42.63       56.11    106.03 o 
  -8  11  11       37.60       57.96     84.70 o 
  -7  11  11       62.51       57.20    112.97 o 
  -6  11  11     1315.09     1285.08     99.07 o 
  -5  11  11     4933.27     4875.85    119.02 o 
  -4  11  11     2485.69     2459.71     93.50 o 
  -3  11  11      184.48       90.24     96.58 o 
  -2  11  11     1510.49     1368.67     82.74 o 
  -1  11  11     1904.41     2046.08     88.09 o 
   0  11  11      319.39      358.53     83.09 o 
   1  11  11        0.76        2.38     85.24 o 
   2  11  11      751.54      699.60     80.70 o 
   3  11  11       76.65       66.32     75.21 o 
   4  11  11      305.97      309.84     88.57 o 
   5  11  11     1858.96     1602.24     80.28 o 
   6  11  11      404.98      450.43     79.04 o 
   7  11  11       76.34      118.76     75.13 o 
   8  11  11      693.88      544.07     86.18 o 
   9  11  11       60.47       95.05     82.88 o 
  10  11  11       49.06       70.28     81.12 o 
  11  11  11        3.52        7.70     83.37 o 
  12  11  11      213.08      175.49     82.98 o 
  13  11  11        2.36       88.51     94.25 o 
 -16  12  11     1454.60     1540.51    106.27 o 
 -15  12  11       43.92       41.79    101.81 o 
 -14  12  11      260.52      315.26     96.22 o 
 -13  12  11      347.60      238.14     88.05 o 
 -12  12  11       20.70       48.34     91.40 o 
 -11  12  11      167.02      196.07     99.75 o 
 -10  12  11      682.82      723.74     89.36 o 
  -9  12  11       20.76       25.22     81.17 o 
  -8  12  11       65.54      135.46    112.04 o 
  -7  12  11     2664.65     2925.85     83.64 o 
  -6  12  11      289.83      121.41    102.23 o 
  -5  12  11     5543.96     5245.48    105.29 o 
  -4  12  11      293.73      370.56     82.80 o 
  -3  12  11     2776.41     2744.52     97.53 o 
  -2  12  11     2381.84     2148.05     90.18 o 
  -1  12  11      622.70      643.34     85.25 o 
   0  12  11      206.35      202.26     78.32 o 
   1  12  11      495.76      426.18     83.71 o 
   2  12  11        3.20       63.13     73.36 o 
   3  12  11       93.27       77.39     81.44 o 
   4  12  11     3052.81     3007.81     79.73 o 
   5  12  11        0.91       48.05     85.00 o 
   6  12  11     1679.32     1723.66     88.20 o 
   7  12  11       99.51      136.96     78.05 o 
   8  12  11      252.88      214.66     90.10 o 
   9  12  11      125.10      128.70     82.08 o 
  10  12  11      209.01      228.26     89.50 o 
  11  12  11       17.68       59.58     91.21 o 
  12  12  11       77.57      105.37    100.87 o 
 -15  13  11       30.65       76.03    101.87 o 
 -14  13  11       10.44       13.08     99.09 o 
 -13  13  11       56.23       23.34     99.54 o 
 -12  13  11       65.31      137.90     91.25 o 
 -11  13  11       21.75       32.84    100.09 o 
 -10  13  11       59.33       37.38     87.75 o 
  -9  13  11        5.55       -7.40    102.01 o 
  -8  13  11      456.69      358.99     90.80 o 
  -7  13  11       89.72      147.20     95.40 o 
  -6  13  11     5807.23     5937.93    104.31 o 
  -5  13  11     2098.63     1996.68     91.46 o 
  -4  13  11     5288.63     5379.47    111.92 o 
  -3  13  11      115.19      116.78     81.87 o 
  -2  13  11       12.09       59.30     83.09 o 
  -1  13  11       27.56       58.96     73.40 o 
   0  13  11      329.39      375.68     82.83 o 
   1  13  11      647.09      689.66     82.33 o 
   2  13  11      191.90      223.77     95.01 o 
   3  13  11     2330.70     2325.74     87.35 o 
   4  13  11      838.74      781.66     89.42 o 
   5  13  11      867.55      674.03     83.43 o 
   6  13  11      306.11      332.40     80.47 o 
   7  13  11     2870.97     2736.56     86.99 o 
   8  13  11      197.04      268.80     83.99 o 
   9  13  11      115.51      209.85     95.77 o 
  10  13  11       29.28       64.99     93.02 o 
  11  13  11      117.59      179.11    101.76 o 
 -14  14  11      595.27      541.80    100.76 o 
 -13  14  11      541.10      489.57    103.30 o 
 -12  14  11      443.83      602.82    108.01 o 
 -11  14  11       22.71      -17.35    113.40 o 
 -10  14  11      411.54      410.60    105.31 o 
  -9  14  11        8.47       18.92     93.82 o 
  -8  14  11       85.04       95.59     91.83 o 
  -7  14  11      833.93      702.85    102.67 o 
  -6  14  11      119.41       89.64     95.01 o 
  -5  14  11      149.80      158.94     86.05 o 
  -4  14  11     1907.47     1800.55     93.09 o 
  -3  14  11     3772.92     3647.49    102.13 o 
  -2  14  11     1899.90     2002.66     90.73 o 
  -1  14  11     1263.93     1198.85     81.48 o 
   0  14  11      279.44      322.23     84.57 o 
   1  14  11     2258.13     2357.79     91.19 o 
   2  14  11       32.44       12.44     82.08 o 
   3  14  11     1964.87     1777.71     85.70 o 
   4  14  11      917.41     1005.91     81.29 o 
   5  14  11      538.35      494.35     83.51 o 
   6  14  11        4.56      -13.15     83.99 o 
   7  14  11       27.30      111.87     84.48 o 
   8  14  11       63.54       75.64     99.28 o 
   9  14  11       45.94       57.68     93.27 o 
  10  14  11     1049.01     1053.44     99.01 o 
 -12  15  11       34.32      132.38    113.33 o 
 -11  15  11     1468.71     1745.59    113.54 o 
 -10  15  11      148.24      232.00     98.86 o 
  -9  15  11      380.05      488.06     99.12 o 
  -8  15  11      108.67      114.30     98.25 o 
  -7  15  11     1099.57     1118.98    104.51 o 
  -6  15  11        0.75      -23.11     92.80 o 
  -5  15  11     3821.94     3534.49    100.96 o 
  -4  15  11      496.24      487.88     98.80 o 
  -3  15  11     2350.35     2160.81    107.05 o 
  -2  15  11     1440.65     1405.57     87.88 o 
  -1  15  11       72.77       64.98     79.40 o 
   0  15  11     1982.04     1744.72     96.30 o 
   1  15  11      591.90      703.63     90.22 o 
   2  15  11     5130.55     5042.76    113.29 o 
   3  15  11     1252.30     1231.39     93.35 o 
   4  15  11      264.35      233.26     95.27 o 
   5  15  11       34.18       76.06     97.40 o 
   6  15  11        2.40       -2.23     86.61 o 
   7  15  11      121.40      100.54     89.27 o 
   8  15  11      294.77      420.75     95.79 o 
 -10  16  11        1.04        5.42    115.29 o 
  -9  16  11      250.95      262.42    112.29 o 
  -8  16  11       41.76       26.04    111.97 o 
  -7  16  11      153.21      111.46    109.55 o 
  -6  16  11      513.55      445.10     98.34 o 
  -5  16  11      767.83      748.03     98.70 o 
  -4  16  11      833.77      977.88    106.15 o 
  -3  16  11      169.05      225.65     94.67 o 
  -2  16  11       15.48       43.87     88.39 o 
  -1  16  11      887.90      829.22     91.13 o 
   0  16  11       26.76       -4.06    100.50 o 
   1  16  11     1708.71     1645.35     93.01 o 
   2  16  11       66.24       76.37     87.36 o 
   3  16  11     1112.68     1010.47     94.79 o 
   4  16  11      205.25      246.75     95.38 o 
   5  16  11        3.12       41.15     96.22 o 
   6  16  11       26.90       10.41    104.05 o 
  -7  17  11       94.86      122.19    100.08 o 
  -6  17  11      754.93      818.75    102.37 o 
  -5  17  11      326.88      310.47    110.26 o 
  -4  17  11       35.57       76.31    100.90 o 
  -3  17  11      108.78       53.84     99.72 o 
  -2  17  11       23.84       64.29    103.80 o 
  -1  17  11       70.91       65.68     99.03 o 
   0  17  11      228.77      266.84     98.26 o 
   1  17  11      357.94      271.19     96.32 o 
   2  17  11      231.87      283.62    110.73 o 
   3  17  11     1941.27     1769.15     96.83 o 
 -21   0  12      320.72      340.17    142.99 o 
 -20   0  12     2643.77     2581.22    137.34 o 
 -19   0  12     2105.32     2196.98    135.39 o 
 -18   0  12      343.65      417.96    125.77 o 
 -17   0  12      624.16      612.55    128.07 o 
 -16   0  12       91.73      120.50    142.99 o 
 -15   0  12     8070.59     8439.81    169.06 o 
 -14   0  12       86.90       53.40    135.98 o 
 -13   0  12       37.78      151.48    131.16 o 
 -12   0  12     1115.72     1087.53    116.97 o 
 -11   0  12       15.51       83.96    109.92 o 
 -10   0  12      533.63      475.73    133.50 o 
  -9   0  12    15245.71    14788.44    181.69 o 
  -8   0  12      303.06      303.40    112.43 o 
  -7   0  12    12336.64    11075.63    184.68 o 
  -6   0  12    39884.78    35044.02    306.03 o 
  -5   0  12      338.24      468.16    119.75 o 
  -4   0  12      449.73      420.05    110.31 o 
  -3   0  12     1015.39     1073.76    143.66 o 
  -2   0  12     4794.61     4428.10    186.66 o 
  -1   0  12    10657.12     9786.86    201.56 o 
   0   0  12      552.55      767.86     97.66 o 
   1   0  12     1759.39     1689.67    117.75 o 
   2   0  12     5721.81     5082.18    146.19 o 
   3   0  12     9850.93     9587.70    234.64 o 
   4   0  12    31505.63    30035.91    318.31 o 
   5   0  12    25567.46    24853.54    230.54 o 
   6   0  12     8083.92     8282.01    134.63 o 
   7   0  12    29679.43    28883.07    282.98 o 
   8   0  12     2936.07     3041.23    111.34 o 
   9   0  12     6693.73     6578.31    113.31 o 
  10   0  12        2.51       88.10     94.18 o 
  11   0  12     2105.27     2110.40    104.06 o 
  12   0  12     4198.62     3858.96    112.08 o 
  13   0  12     4133.63     3664.23    115.16 o 
  14   0  12     3448.02     2991.61    108.43 o 
  15   0  12     4744.09     4952.68    109.73 o 
  16   0  12       24.61       42.16    117.33 o 
  17   0  12     1533.92     1464.46    143.81 o 
 -21   1  12       12.38       44.01    100.89 o 
 -20   1  12       13.01       -5.88     89.17 o 
 -19   1  12      134.39      198.72     87.93 o 
 -18   1  12        5.25       33.43     85.06 o 
 -17   1  12      974.68      850.16    101.28 o 
 -16   1  12       13.47       29.24     90.99 o 
 -15   1  12     1462.25     1478.66    101.12 o 
 -14   1  12      406.54      389.41     89.27 o 
 -13   1  12     3915.27     3350.90     92.41 o 
 -12   1  12     1844.84     1721.40     96.92 o 
 -11   1  12     1221.99     1280.13     89.43 o 
 -10   1  12     8049.37     8138.47    117.42 o 
  -9   1  12     6771.90     6904.26    105.35 o 
  -8   1  12     5032.94     5014.23    104.80 o 
  -7   1  12     1872.01     1906.15     95.68 o 
  -6   1  12     1981.85     1817.94     95.61 o 
  -5   1  12     3751.74     3685.20    103.13 o 
  -4   1  12    15033.35    14368.24    138.16 o 
  -3   1  12     5392.97     4662.66    170.68 o 
  -2   1  12     7056.41     7623.96    150.43 o 
  -1   1  12     1374.54     1455.70    105.21 o 
   0   1  12      109.02      259.03     87.43 o 
   1   1  12       68.49        8.92     77.27 o 
   2   1  12     3632.23     4263.93     91.79 o 
   3   1  12     8733.02     8383.83    100.31 o 
   4   1  12     5464.29     5215.99     83.47 o 
   5   1  12    13201.20    12698.99    237.82 o 
   6   1  12     3654.94     3108.55     84.65 o 
   7   1  12    10848.74    10436.03     96.33 o 
   8   1  12     9683.15     8903.83     94.97 o 
   9   1  12     5419.22     5146.18     89.50 o 
  10   1  12      215.04      227.06     71.95 o 
  11   1  12      159.35      200.78     60.53 o 
  12   1  12      734.34      815.56     76.63 o 
  13   1  12       23.79       56.58     73.18 o 
  14   1  12      668.24      691.13     71.93 o 
  15   1  12      369.89      413.55     95.66 o 
  16   1  12      815.13      859.34     94.83 o 
  17   1  12      499.92      483.73     93.63 o 
 -21   2  12      486.77      495.33     97.97 o 
 -20   2  12      127.02      183.69     92.21 o 
 -19   2  12     1199.19     1154.23     94.02 o 
 -18   2  12       40.85       35.27     94.29 o 
 -17   2  12     2011.91     1931.32     97.11 o 
 -16   2  12     1386.97     1523.73     96.42 o 
 -15   2  12      893.58      945.65     90.49 o 
 -14   2  12     1052.36     1191.47    101.17 o 
 -13   2  12      209.38      281.46     96.88 o 
 -12   2  12      912.45      729.69     86.68 o 
 -11   2  12      970.40      926.99     89.88 o 
 -10   2  12     2825.37     2870.74     93.98 o 
  -9   2  12     1334.99     1169.25     91.53 o 
  -8   2  12        6.46       25.87     90.48 o 
  -7   2  12      250.18      320.21     90.61 o 
  -6   2  12     7882.98     7462.50    122.48 o 
  -5   2  12     6444.87     6708.27    118.38 o 
  -4   2  12      399.04      316.81     82.07 o 
  -3   2  12    18825.49    17955.63    278.79 o 
  -2   2  12      661.24      990.98    120.89 o 
  -1   2  12    10784.89    10783.44    154.04 o 
   0   2  12      474.17      323.15     87.12 o 
   1   2  12     2954.00     2621.55     83.16 o 
   2   2  12      664.33      320.84     74.18 o 
   3   2  12      221.11      188.84     67.34 o 
   4   2  12      280.09      293.88     70.19 o 
   5   2  12       45.91       12.81     69.51 o 
   6   2  12     1283.08     1182.25     65.09 o 
   7   2  12      253.31      156.02     64.10 o 
   8   2  12     3600.99     3659.71     77.73 o 
   9   2  12      354.00      319.99     73.86 o 
  10   2  12     2680.80     2872.13     78.99 o 
  11   2  12     1464.98     1439.41     69.74 o 
  12   2  12     2671.13     2525.50     78.61 o 
  13   2  12      302.30      335.77     70.95 o 
  14   2  12       95.19      116.28     81.01 o 
  15   2  12      191.49      175.96     89.77 o 
  16   2  12      193.38      261.42     88.05 o 
  17   2  12       22.00      -13.50     84.40 o 
 -21   3  12        0.24       28.60     96.73 o 
 -20   3  12       21.84       66.00     88.12 o 
 -19   3  12        1.53      -39.16     95.27 o 
 -18   3  12     1619.95     1589.03     89.29 o 
 -17   3  12      133.21      101.01     97.02 o 
 -16   3  12     4997.28     4737.15    110.50 o 
 -15   3  12       65.57       92.06     95.99 o 
 -14   3  12     1221.03     1083.27     82.89 o 
 -13   3  12     2715.15     2718.54    106.93 o 
 -12   3  12       11.14       21.89     97.77 o 
 -11   3  12     5113.88     4948.61    101.29 o 
 -10   3  12    33957.23    33974.57    364.67 o 
  -9   3  12     5085.38     5065.35    102.85 o 
  -8   3  12      537.22      485.08     90.11 o 
  -7   3  12    10288.27    11245.65    130.91 o 
  -6   3  12       17.46       26.61     81.07 o 
  -5   3  12      442.87      612.91     94.25 o 
  -4   3  12     2177.21     1809.83     95.80 o 
  -3   3  12     1152.96     1164.18     91.44 o 
  -2   3  12    15886.17    14379.67    229.63 o 
  -1   3  12    10366.69    10933.85    174.16 o 
   0   3  12     7071.25     6075.27    104.08 o 
   1   3  12     1422.08     1159.96     80.23 o 
   2   3  12     1315.08     1448.17     83.40 o 
   3   3  12     1348.77     1561.35     77.97 o 
   4   3  12        4.96       53.90     72.03 o 
   5   3  12      541.40      457.12     69.70 o 
   6   3  12     2669.64     2588.73     76.53 o 
   7   3  12      449.11      504.97     68.01 o 
   8   3  12     3230.00     3204.09     70.72 o 
   9   3  12       49.20        3.60     70.74 o 
  10   3  12     1452.44     1511.69     79.83 o 
  11   3  12        6.97       -7.29     73.70 o 
  12   3  12     4050.43     3798.74     77.49 o 
  13   3  12      175.27      121.98     72.29 o 
  14   3  12      375.85      385.71     78.52 o 
  15   3  12       10.31       57.85     76.92 o 
  16   3  12      104.78      111.06     89.09 o 
  17   3  12      166.06      143.66     84.82 o 
 -21   4  12      449.93      394.37     98.71 o 
 -20   4  12      709.01      694.07    103.84 o 
 -19   4  12      777.14      838.90     98.44 o 
 -18   4  12        3.86       -1.37    100.14 o 
 -17   4  12      958.79     1013.34     97.25 o 
 -16   4  12      166.56      149.81     96.74 o 
 -15   4  12      390.76      437.24     87.53 o 
 -14   4  12       89.52      162.83    100.65 o 
 -13   4  12       98.87       43.75     81.93 o 
 -12   4  12        2.01       66.22     83.39 o 
 -11   4  12      564.62      478.47     83.88 o 
 -10   4  12      258.96      224.88     80.70 o 
  -9   4  12      624.75      559.97     87.62 o 
  -8   4  12    14140.87    14432.56    218.81 o 
  -7   4  12        0.48       10.91     77.77 o 
  -6   4  12     6993.71     7662.83    126.71 o 
  -5   4  12     5675.23     6512.14    129.66 o 
  -4   4  12     2795.71     2943.75    107.93 o 
  -3   4  12       74.00       18.58     96.31 o 
  -2   4  12      888.43     1031.92     78.97 o 
  -1   4  12     1812.41     1997.49     93.72 o 
   0   4  12       72.86       78.52     73.00 o 
   1   4  12     2502.16     2620.11     75.78 o 
   2   4  12       22.31       32.56     79.49 o 
   3   4  12      265.98      377.46     74.41 o 
   4   4  12     3679.58     3691.81     75.46 o 
   5   4  12      108.24       70.54     79.73 o 
   6   4  12       19.72       -8.22     70.30 o 
   7   4  12       38.96       59.44     68.91 o 
   8   4  12        0.54        3.07     62.94 o 
   9   4  12     6724.45     6683.77    107.05 o 
  10   4  12     3845.11     3667.38     85.06 o 
  11   4  12        5.97      -18.90     65.11 o 
  12   4  12       63.97       -4.99     77.78 o 
  13   4  12        1.15       37.18     76.22 o 
  14   4  12      263.38      216.89     83.53 o 
  15   4  12       75.24       66.65     81.85 o 
  16   4  12       17.72       24.12     75.41 o 
  17   4  12      367.98      371.61     85.91 o 
 -21   5  12       98.95       65.72     93.32 o 
 -20   5  12      219.76      238.29     96.03 o 
 -19   5  12      177.79      144.86     91.72 o 
 -18   5  12     1418.92     1475.20     99.15 o 
 -17   5  12      433.54      413.87     99.02 o 
 -16   5  12      646.94      833.14    101.68 o 
 -15   5  12     1415.70     1240.63     94.58 o 
 -14   5  12     1778.66     1749.42     90.42 o 
 -13   5  12      541.56      692.25     88.33 o 
 -12   5  12      712.07      703.21     87.81 o 
 -11   5  12      255.39      212.58     88.62 o 
 -10   5  12     6955.27     6526.86     99.69 o 
  -9   5  12      935.27      940.27     89.74 o 
  -8   5  12    16859.41    16122.75    239.25 o 
  -7   5  12     2101.39     2019.62     95.50 o 
  -6   5  12     1004.97      997.02     80.64 o 
  -5   5  12      196.66       85.84     78.61 o 
  -4   5  12     3123.86     2801.78    101.10 o 
  -3   5  12      117.98      138.80     79.61 o 
  -2   5  12    26270.29    24777.76    504.46 o 
  -1   5  12      527.57      585.65     76.27 o 
   0   5  12    10963.39    10894.64    113.78 o 
   1   5  12     3602.40     4100.09     98.32 o 
   2   5  12     1265.81     1144.53     69.38 o 
   3   5  12     2223.51     2020.04     79.59 o 
   4   5  12     1665.39     1578.22     79.18 o 
   5   5  12     1562.38     1364.90     85.21 o 
   6   5  12     3153.32     3247.01     76.59 o 
   7   5  12       88.30       39.87     77.26 o 
   8   5  12    15672.38    15041.05    107.66 o 
   9   5  12       11.08       -3.60     69.05 o 
  10   5  12     2344.82     2255.92     83.95 o 
  11   5  12       21.17       76.68     75.22 o 
  12   5  12     1398.48     1508.73     76.70 o 
  13   5  12     1320.45     1186.57     83.80 o 
  14   5  12     2987.14     2847.06     94.04 o 
  15   5  12      183.05      205.40     88.30 o 
  16   5  12       78.21        6.29     92.31 o 
 -20   6  12        1.41       35.19     95.89 o 
 -19   6  12      156.49      181.82     92.86 o 
 -18   6  12        8.36       38.59    102.39 o 
 -17   6  12      686.91      653.45     99.52 o 
 -16   6  12      101.98      109.42     98.14 o 
 -15   6  12     2658.86     2762.36     95.38 o 
 -14   6  12      128.36      156.64     84.07 o 
 -13   6  12      111.47      136.48     89.01 o 
 -12   6  12      281.11      384.73     96.85 o 
 -11   6  12      907.20      742.83    109.92 o 
 -10   6  12       63.39       66.99     98.16 o 
  -9   6  12       78.69       74.07     77.03 o 
  -8   6  12     1459.68     1419.04     89.64 o 
  -7   6  12     2616.63     2324.73     96.09 o 
  -6   6  12     2326.82     2514.22     87.77 o 
  -5   6  12      448.90      287.26     98.76 o 
  -4   6  12      393.85      320.71     75.25 o 
  -3   6  12     4877.12     4200.12    114.19 o 
  -2   6  12      395.56      456.36    100.89 o 
  -1   6  12     2894.76     3074.51     88.36 o 
   0   6  12     1924.07     2047.41     78.97 o 
   1   6  12     1271.05     1139.54     69.83 o 
   2   6  12      932.62      882.85     70.08 o 
   3   6  12     1330.28     1409.95     70.69 o 
   4   6  12      476.22      824.83     91.13 o 
   5   6  12     1370.35     1158.62     67.10 o 
   6   6  12     2999.08     3005.11     84.90 o 
   7   6  12        1.76       -7.21     70.62 o 
   8   6  12       21.42       52.78     82.11 o 
   9   6  12      790.71      803.84     76.63 o 
  10   6  12      414.23      422.97     76.29 o 
  11   6  12     1767.07     1733.93     82.33 o 
  12   6  12      862.72      830.37     91.80 o 
  13   6  12     1439.87     1364.41     90.53 o 
  14   6  12      259.00      269.82     92.25 o 
  15   6  12        0.54      -30.84     84.75 o 
  16   6  12        0.27       49.70     99.44 o 
 -20   7  12      300.76      352.80    108.21 o 
 -19   7  12      858.03      810.06    101.02 o 
 -18   7  12      314.55      356.30    100.47 o 
 -17   7  12      493.01      564.47     90.73 o 
 -16   7  12        9.35       74.65     85.96 o 
 -15   7  12      141.86      194.03     98.54 o 
 -14   7  12      246.27      230.93     91.01 o 
 -13   7  12      261.27      438.63     91.89 o 
 -12   7  12     1821.78     1858.28     99.81 o 
 -11   7  12      212.84      232.10    100.14 o 
 -10   7  12     2110.92     2082.64     87.59 o 
  -9   7  12      733.83      820.63     92.12 o 
  -8   7  12     8650.00     9214.67    168.00 o 
  -7   7  12      306.44      291.06     98.32 o 
  -6   7  12     4171.42     3661.29     96.30 o 
  -5   7  12      447.05      287.03     80.97 o 
  -4   7  12      876.98      850.96     97.77 o 
  -3   7  12     3563.16     3235.06    119.19 o 
  -2   7  12       46.34       83.14     96.30 o 
  -1   7  12      163.44      225.81     83.34 o 
   0   7  12      136.50      204.82     68.76 o 
   1   7  12       75.96      102.56     70.23 o 
   2   7  12      807.45      888.09     89.64 o 
   3   7  12     4740.51     5118.88     93.36 o 
   4   7  12     1035.81      995.18     76.21 o 
   5   7  12     5147.43     5034.95     90.03 o 
   6   7  12     8614.89     7989.33     93.88 o 
   7   7  12     4485.44     3898.80     83.39 o 
   8   7  12     7332.19     7358.01    102.35 o 
   9   7  12      732.44      701.76     72.97 o 
  10   7  12     2593.73     2377.18     86.81 o 
  11   7  12        4.93      108.73     77.73 o 
  12   7  12      853.12      828.92     83.21 o 
  13   7  12      712.26      675.65     77.65 o 
  14   7  12      285.07      403.99     82.99 o 
  15   7  12       16.83       16.79     87.22 o 
  16   7  12     2697.89     2606.64    101.47 o 
 -19   8  12       21.43       10.02     92.90 o 
 -18   8  12     1335.07     1373.46    103.34 o 
 -17   8  12       34.07       88.01    100.39 o 
 -16   8  12     2058.52     2089.28     98.91 o 
 -15   8  12        1.71       57.00     96.72 o 
 -14   8  12        6.26       21.95     85.60 o 
 -13   8  12       23.85       17.68     88.28 o 
 -12   8  12       17.72      134.68    118.55 o 
 -11   8  12      350.68      506.68    108.33 o 
 -10   8  12      482.85      400.51    110.40 o 
  -9   8  12      543.17      523.99     92.39 o 
  -8   8  12      608.83      572.55     96.74 o 
  -7   8  12     5473.59     4985.63    112.55 o 
  -6   8  12       41.10       43.81    115.89 o 
  -5   8  12     4675.37     4515.70    147.81 o 
  -4   8  12     5960.77     5874.82    111.86 o 
  -3   8  12        2.08       -3.88     86.32 o 
  -2   8  12     2146.49     2275.70     95.82 o 
  -1   8  12     1105.62      995.95     85.24 o 
   0   8  12      458.93      550.12     77.79 o 
   1   8  12        8.49       46.86     75.55 o 
   2   8  12     1613.54     1490.42     81.42 o 
   3   8  12     1831.52     1878.67     80.78 o 
   4   8  12     5547.74     5075.61     88.17 o 
   5   8  12     1768.85     1988.16     87.74 o 
   6   8  12     7135.19     7641.11    127.46 o 
   7   8  12     4935.05     4864.59     90.20 o 
   8   8  12     5853.05     5417.42     89.62 o 
   9   8  12     1345.68     1322.65     84.92 o 
  10   8  12      130.98      116.96     74.87 o 
  11   8  12      282.95      391.67     76.79 o 
  12   8  12      640.53      680.60     85.04 o 
  13   8  12      208.09      171.18     82.58 o 
  14   8  12      106.15       72.51     89.64 o 
  15   8  12     2114.89     2008.96     86.92 o 
 -19   9  12       26.92       19.97    112.51 o 
 -18   9  12       67.59       53.18     93.08 o 
 -17   9  12      757.43      766.69    105.40 o 
 -16   9  12       21.87      110.67    107.78 o 
 -15   9  12     2802.82     2653.44    111.12 o 
 -14   9  12       12.30       48.66    100.73 o 
 -13   9  12     1707.74     1628.67     88.11 o 
 -12   9  12       18.82       11.38     91.56 o 
 -11   9  12     1167.69     1282.54     89.51 o 
 -10   9  12      479.59      404.08    112.42 o 
  -9   9  12        8.59       43.97     86.58 o 
  -8   9  12     2983.65     2741.95    112.21 o 
  -7   9  12     1204.75     1293.77     98.70 o 
  -6   9  12     1864.16     2040.61    112.48 o 
  -5   9  12        0.92       12.45     92.53 o 
  -4   9  12      153.39      110.79     94.59 o 
  -3   9  12        0.71       40.48     88.73 o 
  -2   9  12      554.57      424.00     87.49 o 
  -1   9  12     1223.29      944.37     88.01 o 
   0   9  12     5432.15     5138.31    100.61 o 
   1   9  12      622.19      652.53     81.03 o 
   2   9  12       21.99       24.81     89.59 o 
   3   9  12      400.94      298.90     82.11 o 
   4   9  12     3067.11     3357.48     82.81 o 
   5   9  12     5274.63     5094.02     90.63 o 
   6   9  12     1823.40     1825.94     83.44 o 
   7   9  12     5182.12     5245.49     88.79 o 
   8   9  12      623.22      680.98     78.74 o 
   9   9  12     2761.76     2750.05     80.42 o 
  10   9  12       38.25       48.95     69.53 o 
  11   9  12      123.47      114.32     83.77 o 
  12   9  12        3.27       -3.38     82.72 o 
  13   9  12       27.87      -24.71     85.32 o 
  14   9  12      724.77      840.79     94.80 o 
 -18  10  12     1206.30     1253.21    113.38 o 
 -17  10  12      348.37      295.29     99.15 o 
 -16  10  12      681.38      698.17     95.31 o 
 -15  10  12      655.85      754.05     97.72 o 
 -14  10  12     4605.41     4691.19    110.54 o 
 -13  10  12      144.66      238.26    117.80 o 
 -12  10  12      919.48      940.03     81.77 o 
 -11  10  12       30.73       68.01     95.92 o 
 -10  10  12     2572.50     2525.46     88.14 o 
  -9  10  12      130.90      279.25    101.24 o 
  -8  10  12     1504.09     1616.62    114.66 o 
  -7  10  12     3631.35     3331.69    130.35 o 
  -6  10  12       42.31       85.62    122.39 o 
  -5  10  12      125.94      180.74     90.60 o 
  -4  10  12     1040.73      973.55    103.00 o 
  -3  10  12     1408.44     1803.48     98.75 o 
  -2  10  12     3911.54     3760.82     94.54 o 
  -1  10  12     2942.92     2716.93     84.51 o 
   0  10  12      211.70      189.42     91.22 o 
   1  10  12       96.30       81.86     77.87 o 
   2  10  12      144.74      114.52     84.01 o 
   3  10  12       41.42      -15.53     90.57 o 
   4  10  12      465.99      574.01     85.83 o 
   5  10  12     7254.96     7180.72    102.97 o 
   6  10  12     1346.73     1373.08     89.40 o 
   7  10  12     3295.34     3195.78     90.22 o 
   8  10  12     1483.56     1401.26     82.91 o 
   9  10  12      818.65      862.72     76.09 o 
  10  10  12        6.28      -43.59     83.26 o 
  11  10  12       79.75       78.85     86.47 o 
  12  10  12       40.81      143.37     84.04 o 
  13  10  12        0.07       40.60     98.88 o 
  14  10  12       72.18      110.23     90.64 o 
 -17  11  12      336.21      384.19    106.25 o 
 -16  11  12      215.41      264.29     93.14 o 
 -15  11  12        5.25       19.79    100.07 o 
 -14  11  12       76.94       71.05     90.95 o 
 -13  11  12       65.02       76.93     93.22 o 
 -12  11  12       78.79       92.26     86.30 o 
 -11  11  12       46.58       73.92    118.57 o 
 -10  11  12      971.31      920.63     90.48 o 
  -9  11  12     1089.42      990.62     90.34 o 
  -8  11  12      558.95      595.40     84.63 o 
  -7  11  12     2775.39     2531.56     95.87 o 
  -6  11  12     1014.52      932.47    109.15 o 
  -5  11  12     1953.20     1827.87     95.70 o 
  -4  11  12     1863.55     1840.01    104.79 o 
  -3  11  12     2065.58     2280.88    114.05 o 
  -2  11  12     1579.89     1595.48     75.96 o 
  -1  11  12     2449.91     2637.18     91.66 o 
   0  11  12      163.61      229.79     72.95 o 
   1  11  12     7489.46     7390.69    136.75 o 
   2  11  12       15.98       57.07     72.17 o 
   3  11  12     2815.91     2527.95     82.33 o 
   4  11  12       33.11       15.74     80.85 o 
   5  11  12      510.95      480.57     79.03 o 
   6  11  12     1537.56     1481.74     81.97 o 
   7  11  12     1301.65     1297.56     87.94 o 
   8  11  12     1490.98     1435.51     77.45 o 
   9  11  12      972.75     1055.36     81.88 o 
  10  11  12      396.91      482.82     87.27 o 
  11  11  12       78.73       72.22     77.28 o 
  12  11  12      811.10      852.30     94.17 o 
  13  11  12       94.15      118.72     91.18 o 
 -16  12  12      484.20      477.31    106.45 o 
 -15  12  12       56.00       74.50    107.39 o 
 -14  12  12      523.59      437.65     98.85 o 
 -13  12  12       27.03       31.47     93.89 o 
 -12  12  12      172.48      175.65    102.08 o 
 -11  12  12      538.07      574.26    103.02 o 
 -10  12  12      316.23      400.00    114.35 o 
  -9  12  12      154.31      186.03     82.56 o 
  -8  12  12     1762.05     1679.55    100.61 o 
  -7  12  12      654.59      734.94     89.93 o 
  -6  12  12     2478.80     2676.51    108.41 o 
  -5  12  12      571.21      661.52    108.29 o 
  -4  12  12     2593.81     2469.88     91.12 o 
  -3  12  12     1255.21      979.22    103.10 o 
  -2  12  12      480.65      380.93     83.00 o 
  -1  12  12      198.47      212.55     86.89 o 
   0  12  12       23.28       83.25     91.04 o 
   1  12  12      345.10      355.00     89.75 o 
   2  12  12      940.01      831.35     78.86 o 
   3  12  12        1.76      -66.68     71.80 o 
   4  12  12     1063.49     1096.36     86.08 o 
   5  12  12       32.96       36.46     80.21 o 
   6  12  12       41.04       22.00     81.95 o 
   7  12  12      375.65      343.89     83.80 o 
   8  12  12      692.50      809.14     98.56 o 
   9  12  12      160.04      202.69     87.65 o 
  10  12  12      240.39      255.86     96.24 o 
  11  12  12      819.15      819.99    100.92 o 
  12  12  12      199.08      292.94     92.36 o 
 -15  13  12       14.29       23.39    104.93 o 
 -14  13  12        3.87        5.88    103.67 o 
 -13  13  12       39.57      107.36    101.63 o 
 -12  13  12      961.93     1004.23    104.76 o 
 -11  13  12     2783.44     3057.66    119.69 o 
 -10  13  12        2.51       49.61     94.75 o 
  -9  13  12      791.57      798.33     95.09 o 
  -8  13  12       85.39      134.40     86.98 o 
  -7  13  12       67.48       35.91     89.69 o 
  -6  13  12       75.31      104.32     85.29 o 
  -5  13  12       25.03       51.95     87.43 o 
  -4  13  12      405.01      446.16     87.56 o 
  -3  13  12     3243.10     3275.25     96.43 o 
  -2  13  12       50.50      128.61     82.84 o 
  -1  13  12      756.33      653.04     85.90 o 
   0  13  12        2.79        5.13     73.08 o 
   1  13  12       26.72       51.81     76.55 o 
   2  13  12      634.48      661.55     97.02 o 
   3  13  12      110.13      124.10     73.69 o 
   4  13  12      714.82      717.55     90.10 o 
   5  13  12     1002.33     1043.71     81.25 o 
   6  13  12       57.59       18.51     86.81 o 
   7  13  12       36.34      100.72     86.46 o 
   8  13  12       48.81       81.72    101.03 o 
   9  13  12      167.92      173.50     91.20 o 
  10  13  12        0.41      -49.93     93.76 o 
  11  13  12       82.09       86.83     91.92 o 
 -13  14  12        5.23       35.07    100.89 o 
 -12  14  12      403.97      270.04    101.51 o 
 -11  14  12      155.62      251.69    107.31 o 
 -10  14  12      805.86      870.32     95.32 o 
  -9  14  12        1.48       68.94     91.46 o 
  -8  14  12       26.56       49.35    101.02 o 
  -7  14  12     1417.63     1459.04    103.63 o 
  -6  14  12      922.53      921.18     96.45 o 
  -5  14  12     2208.10     1884.21     95.12 o 
  -4  14  12     2814.54     2863.16     98.57 o 
  -3  14  12      112.93      130.15     95.06 o 
  -2  14  12      884.61      732.37     86.32 o 
  -1  14  12      223.87      250.73     82.49 o 
   0  14  12        1.53       76.55     86.45 o 
   1  14  12     1169.14     1042.70     89.50 o 
   2  14  12     4135.46     4135.37     96.92 o 
   3  14  12     1013.22      930.20     94.71 o 
   4  14  12      374.25      405.88     93.73 o 
   5  14  12      249.45      331.86     82.96 o 
   6  14  12      232.61      234.61     96.58 o 
   7  14  12       60.95      149.27     96.25 o 
   8  14  12       17.19       20.02     95.00 o 
   9  14  12      166.39      220.36    101.72 o 
 -12  15  12        0.48       76.34    109.42 o 
 -11  15  12      112.86      128.55    111.80 o 
 -10  15  12       91.57       95.15    112.06 o 
  -9  15  12       45.35       61.95    110.29 o 
  -8  15  12      188.97      191.75    105.90 o 
  -7  15  12        0.60       20.52    100.35 o 
  -6  15  12      203.07      306.29    103.69 o 
  -5  15  12       75.82       22.93     94.51 o 
  -4  15  12      731.27      752.28    102.09 o 
  -3  15  12      231.07      281.15     93.70 o 
  -2  15  12      665.77      656.97     87.47 o 
  -1  15  12       35.59       43.91     96.94 o 
   0  15  12      322.10      349.69     98.11 o 
   1  15  12      205.34      278.35     92.02 o 
   2  15  12      836.12      772.55     99.13 o 
   3  15  12      636.01      545.82     86.69 o 
   4  15  12      167.00      188.20     87.88 o 
   5  15  12       34.59       56.07     92.78 o 
   6  15  12       11.70       41.96     94.83 o 
   7  15  12      314.86      330.37     97.53 o 
  -9  16  12      439.48      423.10    113.36 o 
  -8  16  12       46.93       58.28    105.99 o 
  -7  16  12       49.24      143.97    109.72 o 
  -6  16  12      754.26      759.09    102.39 o 
  -5  16  12      192.10      264.84    101.83 o 
  -4  16  12      221.28      244.79     98.16 o 
  -3  16  12     2110.77     1992.55    102.83 o 
  -2  16  12       13.73       24.50    102.77 o 
  -1  16  12     1553.23     1457.71     98.01 o 
   0  16  12       62.16      143.24    101.21 o 
   1  16  12      450.18      357.89     97.02 o 
   2  16  12      675.69      663.03    104.00 o 
   3  16  12      123.68      188.25     95.86 o 
   4  16  12       11.54       30.31     90.76 o 
   5  16  12       12.60       30.30     90.92 o 
  -6  17  12      429.74      461.44    106.37 o 
  -5  17  12        1.48      -44.00    104.79 o 
  -4  17  12      117.54      123.92    110.35 o 
  -3  17  12      111.63       50.83    108.27 o 
  -2  17  12      737.49      814.34    106.27 o 
  -1  17  12      726.43      752.23    109.02 o 
   0  17  12      233.85      189.97    100.57 o 
   1  17  12       15.01        0.88    101.13 o 
   2  17  12      436.35      423.85    117.31 o 
 -21   1  13     1337.28     1246.40    103.44 o 
 -20   1  13      704.82      697.40     97.76 o 
 -19   1  13      460.41      483.55     93.50 o 
 -18   1  13     1399.73     1403.54     95.03 o 
 -17   1  13       10.27       20.93     87.11 o 
 -16   1  13     7103.84     6515.58    117.59 o 
 -15   1  13      132.11      121.67     98.18 o 
 -14   1  13     4267.26     4063.81    108.77 o 
 -13   1  13      612.61      595.25     82.93 o 
 -12   1  13      839.26      779.63     99.41 o 
 -11   1  13      295.99      280.39     86.86 o 
 -10   1  13     9061.19     8753.41    120.14 o 
  -9   1  13      305.33      297.96     85.15 o 
  -8   1  13     2818.52     2350.54     97.57 o 
  -7   1  13     1819.33     1747.67     98.35 o 
  -6   1  13    15629.66    14054.58    181.74 o 
  -5   1  13     3904.96     3555.78    101.01 o 
  -4   1  13     2326.86     2117.63     88.06 o 
  -3   1  13    10949.05     9989.99    275.01 o 
  -2   1  13    48292.40    49046.42    309.17 o 
  -1   1  13     1827.62     1707.97     82.20 o 
   0   1  13      210.45      181.35     72.18 o 
   1   1  13     5754.03     5737.35     82.92 o 
   2   1  13      137.23      227.34     77.77 o 
   3   1  13      748.45      867.91     75.95 o 
   4   1  13     9643.54     9571.54    132.86 o 
   5   1  13      412.22      343.55     66.91 o 
   6   1  13     7692.32     6913.29     89.38 o 
   7   1  13     1917.16     1950.26     73.90 o 
   8   1  13    11040.42    11005.24    152.91 o 
   9   1  13     1619.40     1741.80     78.33 o 
  10   1  13      212.35      227.72     72.46 o 
  11   1  13        2.41       51.02     63.94 o 
  12   1  13     1439.55     1518.98     84.93 o 
  13   1  13        0.16        8.24     78.75 o 
  14   1  13     2067.82     2128.79     87.19 o 
  15   1  13       56.79      144.31     82.29 o 
  16   1  13      210.96      199.22     90.36 o 
  17   1  13      251.61      268.76    107.15 o 
 -21   2  13       79.66       51.22     97.89 o 
 -20   2  13     1452.26     1444.99     96.33 o 
 -19   2  13       25.22      -24.71     95.87 o 
 -18   2  13      405.44      376.39    102.00 o 
 -17   2  13     1432.75     1534.42    103.42 o 
 -16   2  13      137.15       92.54     89.76 o 
 -15   2  13     3764.40     3818.50     98.27 o 
 -14   2  13        9.40        5.48     92.17 o 
 -13   2  13      194.06      269.55    102.53 o 
 -12   2  13      477.59      511.28     94.19 o 
 -11   2  13        8.58       38.95     84.69 o 
 -10   2  13     2775.25     2511.16     91.27 o 
  -9   2  13    25937.76    27002.33    285.82 o 
  -8   2  13     1484.49     1275.23     92.34 o 
  -7   2  13    17955.48    17315.03    282.64 o 
  -6   2  13        2.72       50.68     90.42 o 
  -5   2  13      734.75      607.87    102.68 o 
  -4   2  13     1368.84     1233.66    100.41 o 
  -3   2  13      968.27     1167.03    134.55 o 
  -2   2  13     8547.76     7855.94    135.45 o 
  -1   2  13      372.38      377.58     76.53 o 
   0   2  13      431.96      412.15     77.30 o 
   1   2  13     2061.30     2094.31     81.73 o 
   2   2  13     8584.35     8722.18    126.27 o 
   3   2  13       66.92       46.70     72.40 o 
   4   2  13     3485.19     3758.52     77.28 o 
   5   2  13     9506.67     9802.40     97.32 o 
   6   2  13     3484.71     3693.78     84.28 o 
   7   2  13     7093.11     7078.36    103.87 o 
   8   2  13     2115.12     1907.72     73.46 o 
   9   2  13      141.41      140.39     61.47 o 
  10   2  13     2676.09     2804.85     75.60 o 
  11   2  13       20.78       53.18     74.53 o 
  12   2  13      203.88      211.26     77.65 o 
  13   2  13      172.66      193.75     68.77 o 
  14   2  13      525.39      521.89     79.60 o 
  15   2  13      448.71      528.84     86.14 o 
  16   2  13      117.08      134.15     82.00 o 
  17   2  13       31.83       43.91     90.26 o 
 -21   3  13      223.35      211.50    102.27 o 
 -20   3  13      293.94      222.37     90.94 o 
 -19   3  13      866.85      785.68    100.79 o 
 -18   3  13        8.41       47.37     99.83 o 
 -17   3  13     1841.51     1856.38    103.31 o 
 -16   3  13       20.13       83.92     99.01 o 
 -15   3  13     4039.15     3931.09    105.03 o 
 -14   3  13     9001.99     8834.55    116.14 o 
 -13   3  13      357.23      325.79     93.08 o 
 -12   3  13     2893.22     2843.45    100.83 o 
 -11   3  13      720.01      572.44     93.20 o 
 -10   3  13     3368.69     3536.35    101.43 o 
  -9   3  13        3.95        2.20     83.90 o 
  -8   3  13      167.37      269.02     88.39 o 
  -7   3  13        0.17       13.92     81.04 o 
  -6   3  13     2239.86     1946.95     90.75 o 
  -5   3  13      497.48      498.72     83.53 o 
  -4   3  13     7009.38     6303.35    129.61 o 
  -3   3  13     1072.28     1305.57    101.08 o 
  -2   3  13     6796.94     5915.14    117.25 o 
  -1   3  13    27823.73    28706.14    357.52 o 
   0   3  13     1351.21     1324.09     96.92 o 
   1   3  13    18573.42    17252.30    142.09 o 
   2   3  13       81.59       63.92     69.01 o 
   3   3  13      815.22      795.99     81.39 o 
   4   3  13      382.41      421.46     74.05 o 
   5   3  13       11.10       17.15     58.47 o 
   6   3  13     1662.93     1545.55     80.57 o 
   7   3  13      290.85      275.17     68.12 o 
   8   3  13       26.58       91.38     68.19 o 
   9   3  13     6204.58     6223.65     80.70 o 
  10   3  13      293.19      362.65     70.22 o 
  11   3  13     2641.06     2485.46     71.44 o 
  12   3  13        3.20       16.30     67.71 o 
  13   3  13     1666.75     1488.13     79.07 o 
  14   3  13      912.71      907.90     81.16 o 
  15   3  13      519.21      471.74     82.45 o 
  16   3  13      374.22      337.00     80.06 o 
  17   3  13      282.18      362.00    101.45 o 
 -21   4  13      191.59      154.75     99.11 o 
 -20   4  13        2.61       60.69     95.86 o 
 -19   4  13      390.12      407.55     94.43 o 
 -18   4  13     2562.37     2411.87    108.26 o 
 -17   4  13     2626.53     2507.25    104.77 o 
 -16   4  13     6694.70     6520.39    116.79 o 
 -15   4  13     1166.77     1205.72     86.59 o 
 -14   4  13     3271.68     3085.38     98.73 o 
 -13   4  13      715.64      627.53     88.72 o 
 -12   4  13     6168.96     6099.57     97.05 o 
 -11   4  13     4510.29     4314.95    108.80 o 
 -10   4  13      185.33      179.22     88.69 o 
  -9   4  13     1970.48     1909.00    100.81 o 
  -8   4  13       32.35       73.31    107.22 o 
  -7   4  13        3.31       17.03     91.64 o 
  -6   4  13     3687.27     3701.11    102.14 o 
  -5   4  13    42007.79    44576.34    531.06 o 
  -4   4  13     1093.38     1141.62    108.31 o 
  -3   4  13    35513.95    30677.70    449.25 o 
  -2   4  13       26.25       37.93     71.78 o 
  -1   4  13     6717.66     5892.40    108.26 o 
   0   4  13     8338.04     8086.68    109.22 o 
   1   4  13    13801.74    13494.11    129.27 o 
   2   4  13    10609.23    10440.17    180.24 o 
   3   4  13       54.79       16.67     79.02 o 
   4   4  13     1324.32     1326.97     72.33 o 
   5   4  13     2547.87     2561.62     82.27 o 
   6   4  13      715.96      706.85     72.84 o 
   7   4  13      689.35      698.58     70.41 o 
   8   4  13     3582.22     3489.66     77.76 o 
   9   4  13      481.54      403.44     78.15 o 
  10   4  13     1595.66     1612.15     77.06 o 
  11   4  13     3768.60     3469.27     83.37 o 
  12   4  13     1348.09     1435.18     73.93 o 
  13   4  13     3372.77     3368.89     84.36 o 
  14   4  13      914.32      997.03     81.64 o 
  15   4  13     1055.37      986.26     94.44 o 
  16   4  13      696.16      664.39     84.77 o 
 -21   5  13      418.99      365.22    103.74 o 
 -20   5  13      288.80      245.92     93.79 o 
 -19   5  13     1195.89     1234.06    103.30 o 
 -18   5  13      242.22      336.47     88.43 o 
 -17   5  13      686.55      735.40    101.92 o 
 -16   5  13      706.61      546.05     87.36 o 
 -15   5  13      977.62      979.95     91.53 o 
 -14   5  13     1161.47     1320.04    100.86 o 
 -13   5  13       76.21      127.49     96.27 o 
 -12   5  13       62.95       64.75     88.16 o 
 -11   5  13       28.12       56.50    106.23 o 
 -10   5  13     1650.22     1662.93     96.75 o 
  -9   5  13      829.06      813.78     97.98 o 
  -8   5  13     1183.08     1210.16     99.69 o 
  -7   5  13     2603.71     2631.49    113.12 o 
  -6   5  13     9259.50     8911.86    316.05 o 
  -5   5  13     8798.25     8345.95    195.77 o 
  -4   5  13    11541.89    11659.37    260.88 o 
  -3   5  13    18991.72    18604.10    299.13 o 
  -2   5  13    22673.22    22296.79    483.95 o 
  -1   5  13     3102.03     3134.60     96.15 o 
   0   5  13     1745.41     1742.53     79.85 o 
   1   5  13     2493.16     2068.77     84.70 o 
   2   5  13     1252.96     1277.68     63.40 o 
   3   5  13      269.20      330.47     73.90 o 
   4   5  13      512.95      384.09     78.22 o 
   5   5  13     1028.55     1085.22     70.55 o 
   6   5  13        4.89      -15.90     64.72 o 
   7   5  13     9039.98     8903.06    102.95 o 
   8   5  13      372.73      389.21     77.87 o 
   9   5  13      202.58      289.76     66.69 o 
  10   5  13     1830.25     1893.54     86.22 o 
  11   5  13      300.89      333.61     79.02 o 
  12   5  13     4675.16     4482.18     89.69 o 
  13   5  13       19.89       61.31     75.08 o 
  14   5  13       72.97      105.38     81.95 o 
  15   5  13      720.48      694.86     82.68 o 
  16   5  13       75.57       51.28     80.74 o 
 -20   6  13      153.69      183.62    114.63 o 
 -19   6  13     1155.96     1145.39    100.00 o 
 -18   6  13      336.79      322.07    101.60 o 
 -17   6  13     2775.00     2564.50    103.15 o 
 -16   6  13      415.16      461.41     87.99 o 
 -15   6  13     3283.12     3123.34     92.86 o 
 -14   6  13     2139.98     2057.69    102.78 o 
 -13   6  13       22.00       62.98     85.22 o 
 -12   6  13      131.14      250.63    109.92 o 
 -11   6  13      416.55      487.55     98.04 o 
 -10   6  13       39.47       79.10     82.92 o 
  -9   6  13      175.42      236.14     93.04 o 
  -8   6  13      890.19      751.16     96.94 o 
  -7   6  13     6124.62     5936.80    174.31 o 
  -6   6  13     1270.41     1208.05     97.75 o 
  -5   6  13     6898.24     6630.65    319.53 o 
  -4   6  13     7000.13     6938.23    199.27 o 
  -3   6  13        0.00       72.64    103.72 o 
  -2   6  13     3340.33     3070.44     92.18 o 
  -1   6  13       28.15       49.93     71.61 o 
   0   6  13     1210.27     1307.89     78.52 o 
   1   6  13        0.70       59.74     71.23 o 
   2   6  13      846.84      693.96     74.22 o 
   3   6  13      103.96      104.05     78.30 o 
   4   6  13      668.33      701.94     78.49 o 
   5   6  13      608.06      595.95     69.36 o 
   6   6  13     6072.20     5617.62     87.85 o 
   7   6  13     3841.40     3310.84    101.86 o 
   8   6  13     3628.37     3392.80     72.35 o 
   9   6  13     1325.67     1415.53     74.90 o 
  10   6  13      183.81      166.96     73.03 o 
  11   6  13      298.45      294.78     79.27 o 
  12   6  13       56.20       49.19     77.87 o 
  13   6  13       20.85       57.30     95.99 o 
  14   6  13       16.22      120.79     91.92 o 
  15   6  13       58.52      112.05    104.02 o 
  16   6  13      288.68      333.97    102.50 o 
 -20   7  13       20.50       48.89    108.38 o 
 -19   7  13        4.19       74.68    106.56 o 
 -18   7  13      390.31      441.23    104.26 o 
 -17   7  13      387.57      401.15     89.74 o 
 -16   7  13     5677.10     5540.95    110.35 o 
 -15   7  13     1278.28     1322.02    105.22 o 
 -14   7  13     1773.88     1725.72     98.72 o 
 -13   7  13      721.69      741.47    108.71 o 
 -12   7  13      748.12      866.76     93.79 o 
 -11   7  13      874.80      852.78     94.86 o 
 -10   7  13     1232.29     1277.42     94.20 o 
  -9   7  13      484.23      550.66    119.27 o 
  -8   7  13     6528.48     6272.56    167.11 o 
  -7   7  13       70.90       33.37    123.40 o 
  -6   7  13       59.32       32.28    121.27 o 
  -5   7  13     3071.76     2852.08    123.84 o 
  -4   7  13     2147.59     1938.79    135.39 o 
  -3   7  13     1131.25     1076.60    100.71 o 
  -2   7  13       46.48       48.17     80.81 o 
  -1   7  13      142.82      115.69     84.61 o 
   0   7  13      107.69       89.92     69.73 o 
   1   7  13     1755.55     1625.67     85.50 o 
   2   7  13        2.09      -13.41     80.42 o 
   3   7  13        0.79        3.78     73.14 o 
   4   7  13     2303.40     2475.99     92.57 o 
   5   7  13      127.22      170.53     95.43 o 
   6   7  13     2456.53     2423.81     88.11 o 
   7   7  13      435.67      492.31     84.03 o 
   8   7  13       13.62       37.31     68.83 o 
   9   7  13     1540.39     1555.45     80.24 o 
  10   7  13      371.47      273.60     83.85 o 
  11   7  13        2.70       41.03     68.76 o 
  12   7  13        5.25       15.25     75.21 o 
  13   7  13     1439.60     1651.15     85.19 o 
  14   7  13      332.20      369.77     85.56 o 
  15   7  13      176.64      196.06     78.29 o 
 -19   8  13      104.50      124.18     98.74 o 
 -18   8  13       94.54      111.58     97.67 o 
 -17   8  13       18.71       13.73     99.54 o 
 -16   8  13      101.60      124.59    101.98 o 
 -15   8  13      220.97      269.80     93.25 o 
 -14   8  13      619.36      662.99     83.77 o 
 -13   8  13      286.72      259.48     97.54 o 
 -12   8  13       27.46       59.04     91.82 o 
 -11   8  13      123.47      173.94    100.14 o 
 -10   8  13     3358.07     3172.11    126.09 o 
  -9   8  13       52.64       92.59     95.73 o 
  -8   8  13     1644.65     1588.35    104.12 o 
  -7   8  13     2439.19     2225.67    128.71 o 
  -6   8  13      184.27      137.70     85.56 o 
  -5   8  13     1575.12     1644.61    120.27 o 
  -4   8  13      596.12      610.05     91.33 o 
  -3   8  13      153.00      152.08     88.47 o 
  -2   8  13        7.37       23.20     96.95 o 
  -1   8  13       25.18       38.54     87.10 o 
   0   8  13      741.60      719.77     79.05 o 
   1   8  13      157.31      131.02     72.05 o 
   2   8  13      588.24      488.23     94.40 o 
   3   8  13     1307.41     1279.33     89.08 o 
   4   8  13      159.61      213.14     76.64 o 
   5   8  13      247.50      172.68     78.68 o 
   6   8  13      199.66      301.79     78.08 o 
   7   8  13      566.25      593.44     80.03 o 
   8   8  13      183.41      222.55     77.35 o 
   9   8  13     1593.21     1647.05     74.36 o 
  10   8  13     1784.34     1800.10     76.00 o 
  11   8  13       26.76       41.04     82.71 o 
  12   8  13     2547.30     2631.15     86.22 o 
  13   8  13       17.16       25.71     73.96 o 
  14   8  13     1429.43     1390.40     96.26 o 
  15   8  13      108.04       77.20     88.46 o 
 -18   9  13       82.37      105.26    102.38 o 
 -17   9  13      177.83      248.53    106.84 o 
 -16   9  13      341.31      388.40    111.14 o 
 -15   9  13       19.95       57.03     98.55 o 
 -14   9  13       61.70       83.89     89.96 o 
 -13   9  13       31.60       71.81     96.80 o 
 -12   9  13      137.45       88.21    103.28 o 
 -11   9  13      275.66      345.88    108.82 o 
 -10   9  13      631.88      503.50     84.50 o 
  -9   9  13       30.20       -0.93     97.98 o 
  -8   9  13     1074.51      949.73     94.55 o 
  -7   9  13        0.53       -0.13    106.21 o 
  -6   9  13      978.10      775.74    124.63 o 
  -5   9  13      108.05      172.01     96.75 o 
  -4   9  13        1.53       50.01     94.21 o 
  -3   9  13     1651.98     1795.85     98.97 o 
  -2   9  13      105.18       37.63     88.55 o 
  -1   9  13      325.13      382.23     95.12 o 
   0   9  13     4522.96     4386.50    102.48 o 
   1   9  13      119.91      321.34     89.62 o 
   2   9  13     1337.05     1360.79     82.24 o 
   3   9  13       27.85       20.47     83.04 o 
   4   9  13      243.66      106.17     67.66 o 
   5   9  13      579.86      459.87     71.65 o 
   6   9  13        2.49       40.26     91.45 o 
   7   9  13      224.21      157.46     78.87 o 
   8   9  13       85.42      118.26     74.15 o 
   9   9  13      236.66      138.80     69.93 o 
  10   9  13       52.72       57.94     78.13 o 
  11   9  13      145.57      199.43     80.50 o 
  12   9  13        7.42      131.06     82.89 o 
  13   9  13      422.01      493.68     97.55 o 
  14   9  13      232.56      236.54     95.32 o 
 -18  10  13        2.66       26.10    107.58 o 
 -17  10  13        4.85       38.73    105.03 o 
 -16  10  13      301.63      420.16    102.20 o 
 -15  10  13     1093.89     1111.21     99.46 o 
 -14  10  13      932.83     1066.21    103.79 o 
 -13  10  13      981.94      852.29     97.02 o 
 -12  10  13      780.82      745.82     93.09 o 
 -11  10  13      230.17      216.12    106.05 o 
 -10  10  13       25.67       31.46    106.99 o 
  -9  10  13      537.16      565.47    103.18 o 
  -8  10  13      758.82      719.98    112.39 o 
  -7  10  13     1852.27     1814.90    111.60 o 
  -6  10  13      346.66      375.71     83.49 o 
  -5  10  13     7196.79     6928.33    126.87 o 
  -4  10  13     3650.76     3352.99     96.71 o 
  -3  10  13       80.82      115.23     89.13 o 
  -2  10  13      655.34      575.97     85.58 o 
  -1  10  13      739.70      869.91     81.07 o 
   0  10  13     2269.32     2258.16     88.37 o 
   1  10  13        4.36       -3.32     84.66 o 
   2  10  13     3655.99     3787.68    105.15 o 
   3  10  13     1644.92     1797.64     97.37 o 
   4  10  13      194.86      221.39     92.48 o 
   5  10  13     1592.85     1508.88     85.31 o 
   6  10  13     1549.12     1520.96     85.46 o 
   7  10  13      169.86      208.83     76.01 o 
   8  10  13     1705.88     1636.95     77.15 o 
   9  10  13       83.26      164.14     74.81 o 
  10  10  13     2357.25     2327.92     89.74 o 
  11  10  13      215.68      213.89     88.79 o 
  12  10  13       49.41       62.68     91.63 o 
  13  10  13      192.65      242.54     93.72 o 
 -17  11  13      562.23      584.59    105.02 o 
 -16  11  13       19.64       35.88     95.64 o 
 -15  11  13     1065.59     1090.29    100.95 o 
 -14  11  13      666.82      691.29     92.46 o 
 -13  11  13     1901.59     1880.14    117.45 o 
 -12  11  13     2377.96     2424.04     90.25 o 
 -11  11  13       21.45       68.46     86.99 o 
 -10  11  13       33.18      117.50    107.87 o 
  -9  11  13       12.20      -37.47    130.53 o 
  -8  11  13        0.53      -61.31    113.95 o 
  -7  11  13      277.48      239.32     81.75 o 
  -6  11  13     3157.25     3202.80     91.85 o 
  -5  11  13      148.07      157.06     91.98 o 
  -4  11  13     3239.67     2860.54    109.80 o 
  -3  11  13     1077.79     1361.31     95.08 o 
  -2  11  13      177.20      154.18     75.86 o 
  -1  11  13       54.21       52.31     91.22 o 
   0  11  13       20.06       76.65     77.48 o 
   1  11  13     1942.10     1869.02     82.40 o 
   2  11  13     1632.21     1814.95     94.64 o 
   3  11  13      942.51     1030.92     84.18 o 
   4  11  13       72.58       96.82     83.55 o 
   5  11  13       17.41       74.67     78.53 o 
   6  11  13      329.36      295.82     76.98 o 
   7  11  13      234.47      317.79     99.47 o 
   8  11  13      583.31      551.52     85.32 o 
   9  11  13      272.67      295.23     86.71 o 
  10  11  13      188.56      220.70     76.53 o 
  11  11  13      515.83      570.90     92.49 o 
  12  11  13      261.61      297.85     90.17 o 
 -16  12  13      240.86      239.34    108.10 o 
 -15  12  13       38.30       99.23    102.90 o 
 -14  12  13      181.30      236.70    107.30 o 
 -13  12  13     1486.05     1637.14    101.65 o 
 -12  12  13      268.30      226.08     99.19 o 
 -11  12  13      113.15      173.01     98.43 o 
 -10  12  13      251.12      239.29    112.95 o 
  -9  12  13       79.87      100.07     90.31 o 
  -8  12  13        1.77      -22.75    134.25 o 
  -7  12  13     1683.72     1687.39     90.22 o 
  -6  12  13     2153.25     2204.74    100.78 o 
  -5  12  13     5536.52     5514.97    156.72 o 
  -4  12  13      798.83      772.72     91.49 o 
  -3  12  13     6908.56     6785.65    136.51 o 
  -2  12  13     1242.22     1320.60     81.19 o 
  -1  12  13        3.32       41.04     82.59 o 
   0  12  13      647.72      723.64     96.96 o 
   1  12  13       28.25       83.90     85.37 o 
   2  12  13       16.92       56.95     78.24 o 
   3  12  13        1.48       98.95     85.82 o 
   4  12  13      502.65      420.61     81.43 o 
   5  12  13      104.11      126.79     74.54 o 
   6  12  13      103.02       46.72     78.78 o 
   7  12  13      526.72      623.97     92.25 o 
   8  12  13       76.77       30.33     93.98 o 
   9  12  13     1084.47     1018.98     96.42 o 
  10  12  13      224.56      284.98     91.89 o 
  11  12  13      206.45      298.36     89.75 o 
 -15  13  13        8.04      103.76    108.01 o 
 -14  13  13      417.67      422.73    106.11 o 
 -13  13  13       34.26      -16.21    110.20 o 
 -12  13  13       25.11       38.84    101.51 o 
 -11  13  13      172.03      177.04    101.33 o 
 -10  13  13      103.67      138.12    110.50 o 
  -9  13  13        1.46      -58.01     97.98 o 
  -8  13  13      111.32      152.51     93.19 o 
  -7  13  13      729.58      645.28    106.21 o 
  -6  13  13     4620.42     4209.92    113.18 o 
  -5  13  13     2988.83     2971.14    109.72 o 
  -4  13  13     5128.64     5137.11    109.35 o 
  -3  13  13     3930.57     3897.75    104.35 o 
  -2  13  13      499.20      473.76     86.35 o 
  -1  13  13     4518.24     4316.41     98.34 o 
   0  13  13       22.88       26.40     82.73 o 
   1  13  13     1223.83      976.95     91.88 o 
   2  13  13      252.73      228.55     97.41 o 
   3  13  13      692.83      747.61     83.38 o 
   4  13  13      233.29      191.77     77.34 o 
   5  13  13     1173.82     1376.84     92.99 o 
   6  13  13        7.83       49.86     81.81 o 
   7  13  13      356.61      324.26     83.74 o 
   8  13  13      242.44      296.38    102.63 o 
   9  13  13      516.27      443.67     88.96 o 
  10  13  13     1445.09     1606.94     94.25 o 
 -13  14  13      695.34      562.37    119.87 o 
 -12  14  13       92.01       22.77    111.67 o 
 -11  14  13       22.83       17.90     95.32 o 
 -10  14  13        4.92      -50.27     92.12 o 
  -9  14  13      222.36      212.52     96.57 o 
  -8  14  13       14.10       34.97    101.79 o 
  -7  14  13     1704.16     2048.75    111.76 o 
  -6  14  13        0.73       32.65     97.68 o 
  -5  14  13     1773.57     1813.94    104.27 o 
  -4  14  13        1.72       29.88     88.46 o 
  -3  14  13     2433.17     2420.59     95.88 o 
  -2  14  13      414.81      511.39     91.24 o 
  -1  14  13     2306.43     2576.50     98.37 o 
   0  14  13     2696.82     2573.69     99.04 o 
   1  14  13      163.38      138.62     83.67 o 
   2  14  13      820.02      900.56     93.75 o 
   3  14  13        3.11       10.44     84.68 o 
   4  14  13        0.26       42.75     89.23 o 
   5  14  13        1.34        6.29     93.65 o 
   6  14  13      572.69      605.45     87.09 o 
   7  14  13      126.63      135.31     98.17 o 
   8  14  13      799.83      719.40    111.37 o 
   9  14  13      118.17      127.39    103.63 o 
 -11  15  13      606.04      582.52    118.36 o 
 -10  15  13        4.15      -12.97    115.17 o 
  -9  15  13        8.74       20.44    118.02 o 
  -8  15  13        1.62       81.88    115.08 o 
  -7  15  13      133.50      196.56    102.78 o 
  -6  15  13      597.64      630.78    103.73 o 
  -5  15  13     1102.27     1064.21    108.99 o 
  -4  15  13     1553.79     1511.96     95.85 o 
  -3  15  13       18.72       53.66     87.00 o 
  -2  15  13     1513.69     1405.75     90.25 o 
  -1  15  13     1158.72     1250.85     95.16 o 
   0  15  13      787.32      877.79     99.75 o 
   1  15  13     2720.70     2589.73    103.79 o 
   2  15  13      589.82      504.94     98.62 o 
   3  15  13     1709.51     1731.95     97.90 o 
   4  15  13       28.35       45.77     90.69 o 
   5  15  13       38.42       24.17     98.23 o 
   6  15  13        4.25       -5.19     94.04 o 
   7  15  13     1354.02     1188.36     89.96 o 
  -9  16  13      125.96      111.31    118.74 o 
  -8  16  13        0.04       23.58    119.38 o 
  -7  16  13      367.16      438.62    109.51 o 
  -6  16  13       52.29       85.01     94.66 o 
  -5  16  13      754.42      878.67     97.36 o 
  -4  16  13        5.49       53.82     99.70 o 
  -3  16  13      558.51      578.30    110.93 o 
  -2  16  13       28.08       35.75    101.18 o 
  -1  16  13        3.13       59.40    103.16 o 
   0  16  13       56.00       63.47     90.58 o 
   1  16  13      624.69      594.05     98.42 o 
   2  16  13      435.61      443.43    114.02 o 
   3  16  13      575.46      619.72    103.86 o 
   4  16  13       77.84      101.99     99.14 o 
  -5  17  13     2557.06     2478.11    127.18 o 
  -4  17  13       30.56       48.55     99.14 o 
  -3  17  13       52.36      134.27    104.59 o 
  -2  17  13       30.11      162.36    107.40 o 
  -1  17  13      162.31      167.89    102.75 o 
   0  17  13        7.66      -20.57    107.62 o 
 -21   0  14       60.67       36.70    128.43 o 
 -20   0  14      421.30      360.24    138.92 o 
 -19   0  14     2782.92     2510.51    147.13 o 
 -18   0  14      997.44      831.59    129.94 o 
 -17   0  14     4110.48     4228.19    170.10 o 
 -16   0  14       25.78       26.59    137.80 o 
 -15   0  14     3736.07     3268.88    158.68 o 
 -14   0  14       11.61       33.32    148.64 o 
 -13   0  14      584.93      592.52    123.84 o 
 -12   0  14       10.82       35.63    117.81 o 
 -11   0  14      236.26      131.34    117.74 o 
 -10   0  14    13461.46    13000.91    201.25 o 
  -9   0  14    11807.40    11249.09    178.34 o 
  -8   0  14    21093.98    22199.12    276.71 o 
  -7   0  14     9245.96     9437.00    169.33 o 
  -6   0  14     6768.44     7433.05    205.99 o 
  -5   0  14       14.73       37.73    109.46 o 
  -4   0  14    58638.10    58188.06    563.18 o 
  -3   0  14     4348.20     4540.25    206.96 o 
  -2   0  14     2912.55     3450.97    149.78 o 
  -1   0  14     1619.02     1494.15    102.83 o 
   0   0  14      161.56       82.55    108.85 o 
   1   0  14    12089.21    13112.45    348.59 o 
   2   0  14    15328.42    15214.43    313.54 o 
   3   0  14    39266.03    36445.98    621.16 o 
   4   0  14       69.34      -10.19    114.22 o
[truncated: 290,052 more chars]
